# Supplementary material for: Spop deficiency impairs adipogenesis and promotes thermogenic capacity in mice
Source: PLoS Genet. 2024 Dec 16;20(12):e1011514. doi: 10.1371/journal.pgen.1011514 (PMC11684654; doi:10.1371/journal.pgen.1011514)
Supplement: S1 Table — (XLSX) [file pgen.1011514.s006.xlsx]

## Sheet: KOvsWT
Protein accession	Protein description	Gene name	KO/WT Ratio	KO/WT P value	Regulated Type	MW [kDa]	Coverage [%]	Peptides	Unique peptides	Peptides KO_1	LFQ intensity KO_1	LFQ intensity KO_2	LFQ intensity KO_3	LFQ intensity KO_4	LFQ intensity WT_1	LFQ intensity WT_2	LFQ intensity WT_3	LFQ intensity WT_4	KO_1	KO_2	KO_3	KO_4	WT_1	WT_2	WT_3
Q61646	Haptoglobin OS=Mus musculus OX=10090 GN=Hp PE=1 SV=1	Hp	47.2198	6.33464e-05	Up	38.752	39.2	14	14	13	2723300	4743900	7308900	4697400	108950	47661	49459	206330	1.09557	1.90845	2.94034	1.88974	0.04383	0.019174	0.019897
O88492	Perilipin-4 OS=Mus musculus OX=10090 GN=Plin4 PE=1 SV=2	Plin4	6.8168	0.000878142	Up	139.41	20.5	10	10	6	162440	329710	419020	331490	23023	41881	40902	76489	0.911973	1.85106	2.35247	1.86105	0.129256	0.235129	0.229633
P15864	Histone H1.2 OS=Mus musculus OX=10090 GN=H1-2 PE=1 SV=2	H1-2	6.2173	0.0121607	Up	21.266	23.6	4	2	4	629520	1049200	534570	915740	46116	182580	226930	47650	1.38649	2.31082	1.17737	2.01688	0.101569	0.402125	0.499804
P70691	Histone H1.2 OS=Mus musculus OX=10090 GN=H1-2 PE=1 SV=2	Ugt1a2	6.0441	0.0167247	Up	60.285	48.6	18	12	17	7459200	5383500	5620500	2770300	34662	39628	38184	3400600	2.41139	1.74036	1.81698	0.895574	0.011205	0.012811	0.012344
P21300	Aldo-keto reductase family 1 member B7 OS=Mus musculus OX=10090 GN=Akr1b7 PE=1 SV=4	Akr1b7	5.9405	0.00639905	Up	35.988	43	14	12	13	6293700	1239500	5078400	6223100	864920	760900	691120	853610	2.28807	0.45062	1.84625	2.26241	0.314441	0.276625	0.251256
O35744	Chitinase-like protein 3 OS=Mus musculus OX=10090 GN=Chil3 PE=1 SV=2	Chil3	3.8129	0.000138943	Up	44.458	45.2	11	11	11	1852000	1444700	1870500	1277400	381480	462670	302820	543260	1.8213	1.42075	1.8395	1.25623	0.375157	0.455002	0.297801
P10922	Histone H1.0 OS=Mus musculus OX=10090 GN=H1-0 PE=2 SV=4	H1-0	3.5615	0.00499261	Up	20.861	16	3	3	3	1028900	1879400	1036300	1929100	410620	386640	439670	0	1.01289	1.85016	1.02018	1.89909	0.404231	0.380625	0.432829
P49429	4-hydroxyphenylpyruvate dioxygenase OS=Mus musculus OX=10090 GN=Hpd PE=1 SV=3	Hpd	3.4084	0.0184667	Up	45.054	60.6	18	18	17	4993500	6054000	4352600	3394900	434230	601910	584730	3893500	1.64332	1.99232	1.4324	1.11723	0.142901	0.198083	0.19243
P12242	Mitochondrial brown fat uncoupling protein 1 OS=Mus musculus OX=10090 GN=Ucp1 PE=1 SV=2	Ucp1	3.3338	0.037299	Up	33.247	24.8	5	5	5	224290	283160	58860	109230	84048	38014	48081	32490	2.04324	2.57954	0.536204	0.995066	0.765662	0.346301	0.438009
P43276	Histone H1.5 OS=Mus musculus OX=10090 GN=H1-5 PE=1 SV=2	H1-5	3.3011	0.00148895	Up	22.576	17.5	3	3	2	317190	638270	403660	649280	111380	186470	173280	137280	0.9697	1.95129	1.23405	1.98495	0.340506	0.570068	0.529744
Q8CGN5	Perilipin-1 OS=Mus musculus OX=10090 GN=Plin1 PE=1 SV=2	Plin1	3.2504	0.00701658	Up	55.595	49.5	18	18	16	2161400	2603600	2544600	3085800	584910	477490	874720	1261100	1.27201	1.53225	1.49753	1.81603	0.344226	0.281008	0.514783
B2RX12	Canalicular multispecific organic anion transporter 2 OS=Mus musculus OX=10090 GN=Abcc3 PE=1 SV=1	Abcc3	3.2043	0.0296634	Up	169.12	18.7	21	20	17	714130	1217400	996460	974140	88128	130920	51589	947140	1.11585	1.90222	1.557	1.52212	0.137703	0.204566	0.080609
P43277	Histone H1.3 OS=Mus musculus OX=10090 GN=H1-3 PE=1 SV=2	H1-3	3.1528	0.0364911	Up	22.099	21.7	4	1	4	1053700	2994800	1122800	3047100	239580	840700	902470	623980	0.778707	2.21322	0.829773	2.25187	0.177055	0.621295	0.666944
Q62264	Thyroid hormone-inducible hepatic protein OS=Mus musculus OX=10090 GN=Thrsp PE=1 SV=1	Thrsp	3.1149	0.00923743	Up	17.093	38.7	4	4	4	339420	528430	358760	362500	71549	66419	93966	278230	1.29348	2.01376	1.36718	1.38143	0.272662	0.253112	0.35809
P43274	Histone H1.4 OS=Mus musculus OX=10090 GN=H1-4 PE=1 SV=2	H1-4	3.082	0.000351397	Up	21.977	21.9	4	2	4	3335500	5140600	3583800	5427600	1104400	1688900	1530400	1350300	1.15208	1.77557	1.23785	1.8747	0.381461	0.583347	0.528601
P08905	Lysozyme C-2 OS=Mus musculus OX=10090 GN=Lyz2 PE=1 SV=2	Lyz2	3.0306	8.64591e-05	Up	16.689	54.7	5	3	5	6301100	5786900	6464300	5309800	1729000	1844900	1622700	2677000	1.58839	1.45877	1.62953	1.33851	0.43585	0.465066	0.409054
P35980	60S ribosomal protein L18 OS=Mus musculus OX=10090 GN=Rpl18 PE=1 SV=3	Rpl18	3.0118	0.000332749	Up	21.644	30.3	5	5	4	921540	1282100	928680	1366000	309190	364100	499960	320330	1.23038	1.71178	1.23991	1.8238	0.412811	0.486123	0.667514
P16015	Carbonic anhydrase 3 OS=Mus musculus OX=10090 GN=Ca3 PE=1 SV=3	Ca3	2.9523	0.00306798	Up	29.366	74.6	14	14	13	10389000	17965000	17179000	18541000	3580900	4013900	5989000	8119400	0.968929	1.6755	1.6022	1.72922	0.333972	0.374356	0.558563
P06795	ATP-dependent translocase ABCB1 OS=Mus musculus OX=10090 GN=Abcb1b PE=1 SV=1	Abcb1b	2.9442	0.026339	Up	140.99	31	28	13	26	1976300	1652100	1722700	1768200	397390	302740	141060	1576900	1.65773	1.38579	1.44501	1.48317	0.333332	0.253939	0.118322
P48758	Carbonyl reductase [NADPH] 1 OS=Mus musculus OX=10090 GN=Cbr1 PE=1 SV=3	Cbr1	2.913	0.0145946	Up	30.641	69	17	16	16	29943000	27330000	26229000	28387000	6082500	4506800	4455900	23365000	1.59378	1.4547	1.3961	1.51096	0.323754	0.239884	0.237175
P08071	Lactotransferrin OS=Mus musculus OX=10090 GN=Ltf PE=1 SV=4	Ltf	2.8891	0.0050016	Up	77.837	14.4	7	7	6	72740	85217	96986	49168	34959	0	23892	20094	1.32926	1.55726	1.77233	0.8985	0.638844		0.436605
Q9DBL9	1-acylglycerol-3-phosphate O-acyltransferase ABHD5 OS=Mus musculus OX=10090 GN=Abhd5 PE=1 SV=1	Abhd5	2.8556	0.00340737	Up	39.154	11.1	2	2	2	37308	59232	52694	59929	18304	0	18319	0	0.910743	1.44594	1.28634	1.46296	0.446828		0.447194
P62806	Histone H4 OS=Mus musculus OX=10090 GN=H4c1 PE=1 SV=2	H4c1	2.8022	0.000388895	Up	11.367	51.5	7	7	7	17721000	25010000	18867000	25253000	6869100	7852400	7732700	8539300	1.20301	1.69783	1.28081	1.71433	0.466316	0.533069	0.524943
Q61830	Macrophage mannose receptor 1 OS=Mus musculus OX=10090 GN=Mrc1 PE=1 SV=2	Mrc1	2.7921	0.000460312	Up	164.98	8	9	9	6	129140	143160	181110	147290	36280	51798	67330	59731	1.26633	1.40381	1.77594	1.4443	0.355756	0.507924	0.660228
Q5U4D8	Sodium-dependent multivitamin transporter OS=Mus musculus OX=10090 GN=Slc5a6 PE=1 SV=2	Slc5a6	2.7487	0.0356757	Up	68.51	11.8	5	5	4	156110	278140	253160	218880	49259	26235	23522	230700	1.01042	1.80025	1.63857	1.41669	0.318827	0.169805	0.152245
P43275	Histone H1.1 OS=Mus musculus OX=10090 GN=H1-1 PE=1 SV=2	H1-1	2.7157	0.00252024	Up	21.785	24.4	5	5	4	348100	607530	469320	672310	126610	226510	219810	199350	0.970469	1.69373	1.30842	1.87434	0.352976	0.631488	0.612809
Q91VS7	Microsomal glutathione S-transferase 1 OS=Mus musculus OX=10090 GN=Mgst1 PE=1 SV=3	Mgst1	2.6673	0.000735553	Up	17.551	18.7	2	2	2	1052000	695590	743890	896730	299850	283410	244720	442300	1.80659	1.19453	1.27748	1.53995	0.514931	0.486698	0.420256
O35728	Cytochrome P450 4A14 OS=Mus musculus OX=10090 GN=Cyp4a14 PE=1 SV=1	Cyp4a14	2.6478	0.0442897	Up	58.719	40.2	16	12	15	1872700	813760	1629600	1168100	29300	5641.3	13675	2022600	1.98291	0.861649	1.7255	1.23684	0.031024	0.005973	0.01448
P13516	Acyl-CoA desaturase 1 OS=Mus musculus OX=10090 GN=Scd1 PE=1 SV=2	Scd1	2.643	0.0231893	Up	41.046	28.7	5	5	5	643390	568310	574140	466920	97050	119460	96229	539600	1.65763	1.4642	1.47922	1.20298	0.25004	0.307778	0.247925
Q9CXF0	Kynureninase OS=Mus musculus OX=10090 GN=Kynu PE=1 SV=3	Kynu	2.5751	0.0252314	Up	52.325	47.4	15	15	14	1453600	1542600	1549100	1380300	324760	238590	259560	1478200	1.41354	1.50009	1.50641	1.34226	0.31581	0.232015	0.252407
Q91V88	Nephronectin OS=Mus musculus OX=10090 GN=Npnt PE=1 SV=1	Npnt	2.5627	0.000789569	Up	61.49	8.9	3	3	3	46960	57891	50540	61580	15644	19071	19317	30633	1.24548	1.53539	1.34042	1.63323	0.414911	0.505802	0.512326
Q91V12	Cytosolic acyl coenzyme A thioester hydrolase OS=Mus musculus OX=10090 GN=Acot7 PE=1 SV=2	Acot7	2.5275	0.0278365	Up	42.536	34.1	11	11	8	1306100	1907900	1845400	1592600	306150	323560	321290	1680800	1.12549	1.64407	1.59021	1.37237	0.263814	0.278817	0.276861
O08528	Hexokinase-2 OS=Mus musculus OX=10090 GN=Hk2 PE=1 SV=1	Hk2	2.4843	0.000235106	Up	102.53	20.3	15	10	14	159930	159840	129520	147330	55864	55057	48840	80396	1.52901	1.52815	1.23828	1.40855	0.534087	0.526372	0.466934
Q8CIM7	Cytochrome P450 2D26 OS=Mus musculus OX=10090 GN=Cyp2d26 PE=1 SV=1	Cyp2d26	2.4792	0.0299462	Up	56.975	51	20	16	18	3264100	2976300	2859700	3153200	626770	438500	707480	3169700	1.51856	1.38467	1.33042	1.46697	0.291593	0.204004	0.329142
Q6ZWN5	40S ribosomal protein S9 OS=Mus musculus OX=10090 GN=Rps9 PE=1 SV=3	Rps9	2.4067	0.000263257	Up	22.591	32	9	9	8	1291500	1820300	1464900	1908200	615360	648470	817230	613510	1.12556	1.58641	1.27668	1.66301	0.536292	0.565148	0.712224
Q61704	Inter-alpha-trypsin inhibitor heavy chain H3 OS=Mus musculus OX=10090 GN=Itih3 PE=1 SV=3	Itih3	2.4007	0.00414966	Up	99.357	13.3	7	7	5	191490	179380	304740	287460	103080	83701	110640	103740	1.12292	1.0519	1.78703	1.6857	0.604472	0.490832	0.648805
P13745	Glutathione S-transferase A1 OS=Mus musculus OX=10090 GN=Gsta1 PE=1 SV=2	Gsta1	2.3898	0.0141864	Up	25.608	43.5	11	0	11	11845000	10753000	10435000	10397000	2948900	3147900	2622000	9454400	1.53823	1.39642	1.35512	1.35019	0.382954	0.408797	0.340502
P42703	Leukemia inhibitory factor receptor OS=Mus musculus OX=10090 GN=Lifr PE=1 SV=1	Lifr	2.3321	0.0310776	Up	122.57	14.9	12	12	8	183520	435040	479240	566960	223320	123890	174430	192200	0.617237	1.46318	1.61184	1.90687	0.751097	0.416682	0.586664
P67984	60S ribosomal protein L22 OS=Mus musculus OX=10090 GN=Rpl22 PE=1 SV=2	Rpl22	2.3152	0.00285487	Up	14.759	50.8	4	4	3	830920	872580	488800	854330	385700	307860	371090	251290	1.52373	1.60012	0.896352	1.56665	0.70729	0.564548	0.680498
Q9CR57	60S ribosomal protein L14 OS=Mus musculus OX=10090 GN=Rpl14 PE=1 SV=3	Rpl14	2.289	0.00456674	Up	23.564	21.7	4	4	4	352720	612140	454130	637790	176220	236540	302760	183040	0.9548	1.65704	1.22931	1.72647	0.477021	0.640305	0.819561
P24472	Glutathione S-transferase A4 OS=Mus musculus OX=10090 GN=Gsta4 PE=1 SV=3	Gsta4	2.2313	0.00943284	Up	25.564	35.6	8	7	8	2743900	2362700	2210800	2203800	982980	752410	666240	1865500	1.59201	1.37084	1.28271	1.27865	0.570326	0.436549	0.386553
O09043	Napsin-A OS=Mus musculus OX=10090 GN=Napsa PE=1 SV=1	Napsa	2.2135	0.0162562	Up	45.544	41.5	9	9	7	3982200	5364500	5961100	4485000	1492100	1493400	1681300	4275000	1.10868	1.49353	1.65963	1.24867	0.415416	0.415777	0.468091
O70423	Membrane primary amine oxidase OS=Mus musculus OX=10090 GN=Aoc3 PE=1 SV=3	Aoc3	2.1932	0.000671255	Up	84.533	32.2	17	17	14	906540	1296000	1188400	1294600	428140	499040	557880	651380	1.06308	1.51979	1.39361	1.51815	0.502071	0.585214	0.654215
Q8R2L5	28S ribosomal protein S18c, mitochondrial OS=Mus musculus OX=10090 GN=Mrps18c PE=1 SV=1	Mrps18c	2.1914	0.0456414	Up	16.275	18.9	2	2	2	220720	194620	243420	0	165260	65186	70160	0	1.38041	1.21718	1.52238		1.03356	0.407682	0.43879
P14148	60S ribosomal protein L7 OS=Mus musculus OX=10090 GN=Rpl7 PE=1 SV=2	Rpl7	2.1851	0.00070507	Up	31.419	34.8	9	9	9	1310300	1625500	1512800	1689200	508310	745670	863050	691960	1.17164	1.45348	1.35271	1.51044	0.454518	0.66676	0.771718
Q8K354	Carbonyl reductase [NADPH] 3 OS=Mus musculus OX=10090 GN=Cbr3 PE=1 SV=1	Cbr3	2.176	0.00299743	Up	30.953	36.8	7	6	6	396780	361170	322040	286100	129550	184420	119030	194800	1.59198	1.44911	1.29211	1.14791	0.519788	0.739941	0.477579
Q61554	Fibrillin-1 OS=Mus musculus OX=10090 GN=Fbn1 PE=1 SV=2	Fbn1	2.1748	0.0185039	Up	312.3	22.3	41	38	35	1436000	1764800	1983400	1732600	355520	995950	693610	1135300	1.13774	1.39825	1.57145	1.37274	0.281679	0.789092	0.549547
P54310	Hormone-sensitive lipase OS=Mus musculus OX=10090 GN=Lipe PE=1 SV=2	Lipe	2.1673	0.000728178	Up	83.347	32	15	15	13	533900	698680	617380	622160	265340	215920	289070	370290	1.18226	1.54715	1.36712	1.3777	0.587565	0.47813	0.640112
Q9D8E6	60S ribosomal protein L4 OS=Mus musculus OX=10090 GN=Rpl4 PE=1 SV=3	Rpl4	2.1659	0.000487132	Up	47.153	41.8	15	15	14	2792300	3892800	3079300	4016500	1644000	1515900	1862900	1340000	1.10895	1.54601	1.22293	1.59514	0.652909	0.602034	0.739844
Q9NYQ2	Hydroxyacid oxidase 2 OS=Mus musculus OX=10090 GN=Hao2 PE=1 SV=1	Hao2	2.1551	0.0259686	Up	38.699	51.6	17	17	16	19575000	18249000	19635000	20930000	5009500	5843300	5744600	19777000	1.36455	1.27211	1.36873	1.459	0.349205	0.407328	0.400448
P83882	60S ribosomal protein L36a OS=Mus musculus OX=10090 GN=Rpl36a PE=3 SV=2	Rpl36a	2.1195	0.00519277	Up	12.441	17	3	3	2	184360	379590	269690	257950	129240	114100	160960	110720	0.918007	1.89014	1.3429	1.28444	0.643541	0.568153	0.801489
Q61107	Guanylate-binding protein 4 OS=Mus musculus OX=10090 GN=Gbp4 PE=1 SV=1	Gbp4	2.1	0.0345774	Up	70.801	13.2	6	6	6	347510	325810	289730	383750	102050	121880	73123	344270	1.39834	1.31103	1.16584	1.54417	0.410639	0.490432	0.294239
Q9EPT5	Solute carrier organic anion transporter family member 2A1 OS=Mus musculus OX=10090 GN=Slco2a1 PE=1 SV=2	Slco2a1	2.0946	0.000367835	Up	70.146	3	2	2	2	96783	107410	96700	108650	57726	41722	0	47197	1.21808	1.35183	1.21704	1.36743	0.726521	0.525099
Q9WVM8	Kynurenine/alpha-aminoadipate aminotransferase, mitochondrial OS=Mus musculus OX=10090 GN=Aadat PE=1 SV=1	Aadat	2.0781	0.0362716	Up	47.597	68.9	24	24	22	48488000	52839000	54463000	48915000	14628000	13128000	13930000	56820000	1.27932	1.39412	1.43697	1.29059	0.385949	0.346373	0.367533
Q61578	NADPH:adrenodoxin oxidoreductase, mitochondrial OS=Mus musculus OX=10090 GN=Fdxr PE=1 SV=1	Fdxr	2.0714	0.00624223	Up	54.201	49.8	18	18	17	2315000	1198600	2219500	2404800	1044600	914950	935630	1033600	1.5348	0.794651	1.47149	1.59434	0.692552	0.606596	0.620306
Q9CZM2	60S ribosomal protein L15 OS=Mus musculus OX=10090 GN=Rpl15 PE=1 SV=4	Rpl15	2.0609	0.000307243	Up	24.146	30.9	8	8	7	1022500	1300000	1111800	1381100	540680	591320	696460	508090	1.14374	1.45415	1.24363	1.54486	0.604792	0.661436	0.779043
Q91X85	Feline leukemia virus subgroup C receptor-related protein 2 OS=Mus musculus OX=10090 GN=Flvcr2 PE=1 SV=2	Flvcr2	2.0492	0.038357	Up	60.106	15.2	5	5	5	130260	178470	158480	148930	58907	49042	33743	158980	1.13663	1.55731	1.38288	1.29955	0.514016	0.427935	0.294438
Q62148	Retinal dehydrogenase 2 OS=Mus musculus OX=10090 GN=Aldh1a2 PE=1 SV=2	Aldh1a2	2.0403	0.0219299	Up	56.625	24.5	10	7	9	246250	198860	334490	172060	92521	82096	97531	194290	1.38918	1.12184	1.88698	0.970652	0.521944	0.463133	0.550207
P04117	Fatty acid-binding protein, adipocyte OS=Mus musculus OX=10090 GN=Fabp4 PE=1 SV=3	Fabp4	2.0139	0.000714622	Up	14.65	67.4	9	9	9	7526300	8265800	7620300	9243600	4355200	2993600	4082800	4783900	1.23202	1.35307	1.2474	1.51313	0.712923	0.490036	0.668332
P01867	Ig gamma-2B chain C region OS=Mus musculus OX=10090 GN=Igh-3 PE=1 SV=3	Igh-3	2.0128	0.0266399	Up	44.259	33.2	9	9	8	3272200	3017800	4374800	2798100	2261800	1110100	1102900	2214000	1.29903	1.19803	1.73675	1.11081	0.897909	0.440697	0.437839
Q8BJ56	Patatin-like phospholipase domain-containing protein 2 OS=Mus musculus OX=10090 GN=Pnpla2 PE=1 SV=1	Pnpla2	2.0118	4.50968e-05	Up	53.656	13	5	5	5	73030	85034	89890	84501	38199	38497	41112	47444	1.17386	1.36681	1.44487	1.35824	0.614	0.61879	0.660823
Q9CPQ1	Cytochrome c oxidase subunit 6C OS=Mus musculus OX=10090 GN=Cox6c PE=1 SV=3	Cox6c	2.0059	0.00482619	Up	8.4689	34.2	3	3	3	1399000	1216600	930650	1735800	809480	605890	538280	679670	1.41396	1.22961	0.9406	1.75436	0.818135	0.612368	0.544035
P70665	Sialate O-acetylesterase OS=Mus musculus OX=10090 GN=Siae PE=1 SV=3	Siae	2.0037	0.017961	Up	60.775	9.2	4	4	4	85305	106290	94448	74483	72858	24637	44218	38217	1.26271	1.57334	1.39805	1.10252	1.07847	0.364685	0.654529
Q5SWU9	Acetyl-CoA carboxylase 1 OS=Mus musculus OX=10090 GN=Acaca PE=1 SV=1	Acaca	1.9956	0.0042098	Up	265.25	38.2	63	53	55	4374000	5030200	4546300	4605800	1898900	1693900	2188500	3517400	1.25622	1.44468	1.3057	1.32279	0.545367	0.486491	0.628541
Q8VCA0	Solute carrier family 22 member 19 OS=Mus musculus OX=10090 GN=Slc22a19 PE=1 SV=1	Slc22a19	1.9573	0.0475835	Up	60.863	27.8	15	14	13	2883900	3244400	2776100	2495100	884820	716510	891000	3331800	1.33951	1.50695	1.28944	1.15892	0.41098	0.332803	0.41385
Q61391	Neprilysin OS=Mus musculus OX=10090 GN=Mme PE=1 SV=3	Mme	1.9563	0.0394457	Up	85.701	46.1	27	27	23	8603300	9044100	8560300	8528900	2360100	2880800	2788800	9726300	1.31116	1.37834	1.30461	1.29983	0.359685	0.439041	0.42502
Q9Z1T2	Thrombospondin-4 OS=Mus musculus OX=10090 GN=Thbs4 PE=1 SV=1	Thbs4	1.9535	0.0135217	Up	106.37	7.8	4	4	3	36514	61902	51531	44426	19345	18971	22377	38809	0.994001	1.68512	1.4028	1.20938	0.526618	0.516437	0.609157
Q8BLF1	Neutral cholesterol ester hydrolase 1 OS=Mus musculus OX=10090 GN=Nceh1 PE=1 SV=1	Nceh1	1.9361	0.0137204	Up	45.739	52.9	15	15	15	8590500	9185800	9344600	9110400	3009500	3522400	4263700	7918200	1.25078	1.33745	1.36057	1.32647	0.438183	0.512861	0.620794
Q6ZWQ7	Signal peptidase complex subunit 3 OS=Mus musculus OX=10090 GN=Spcs3 PE=1 SV=1	Spcs3	1.9299	0.0112672	Up	20.313	12.8	2	2	2	154230	190830	136620	135560	55984	100860	83025	0	1.2596	1.55851	1.11577	1.10712	0.457221	0.823723	0.678064
Q62009	Periostin OS=Mus musculus OX=10090 GN=Postn PE=1 SV=2	Postn	1.9252	0.00383158	Up	93.142	23.6	11	11	9	336460	371990	444150	425860	156780	196660	175830	290620	1.12231	1.24082	1.48152	1.42051	0.52296	0.655984	0.586503
P47911	60S ribosomal protein L6 OS=Mus musculus OX=10090 GN=Rpl6 PE=1 SV=3	Rpl6	1.9125	0.00466418	Up	33.509	30.7	8	8	8	985470	1564900	1123500	1536900	617490	653330	873470	580260	0.993502	1.57766	1.13266	1.54943	0.622523	0.658655	0.88059
A2AKK5	Acyl-coenzyme A amino acid N-acyltransferase 1 OS=Mus musculus OX=10090 GN=Acnat1 PE=1 SV=1	Acnat1	1.9063	0.0156686	Up	46.07	66.1	20	9	19	7989600	7256000	7251800	7422900	2817700	3099500	2875400	6902500	1.40121	1.27255	1.27182	1.30182	0.494166	0.543588	0.504286
P62849	40S ribosomal protein S24 OS=Mus musculus OX=10090 GN=Rps24 PE=1 SV=1	Rps24	1.9005	0.000633126	Up	15.423	28.6	3	3	3	593990	804860	694490	805510	351780	380740	455930	336880	1.07408	1.45538	1.25581	1.45656	0.636104	0.688471	0.824433
Q61263	Sterol O-acyltransferase 1 OS=Mus musculus OX=10090 GN=Soat1 PE=1 SV=2	Soat1	1.8946	0.0123632	Up	63.798	5.7	2	2	2	139560	79634	127800	145530	47547	77515	74393	60512	1.48371	0.846617	1.35869	1.54718	0.505489	0.82409	0.790898
P0DOV1	Interferon-activable protein 205-B OS=Mus musculus OX=10090 GN=Mnda PE=1 SV=1	Mnda	1.8918	0.0124821	Up	46.977	37.2	9	3	6	118180	198790	129220	215070	87075	88486	68497	105480	0.93534	1.57333	1.02272	1.70218	0.689158	0.700326	0.542122
P47963	60S ribosomal protein L13 OS=Mus musculus OX=10090 GN=Rpl13 PE=1 SV=3	Rpl13	1.8862	0.00336142	Up	24.305	34.1	7	7	7	519930	808660	602780	842530	385470	335070	425520	324580	0.979951	1.52414	1.1361	1.58798	0.726524	0.631531	0.802009
Q8K023	Aldo-keto reductase family 1 member C18 OS=Mus musculus OX=10090 GN=Akr1c18 PE=1 SV=2	Akr1c18	1.884	0.024712	Up	37.176	77.4	24	20	23	24181000	29644000	24369000	24148000	8821500	10525000	9970900	25005000	1.23479	1.51376	1.24439	1.23311	0.450466	0.537455	0.50916
Q8CIW6	Solute carrier family 26 member 6 OS=Mus musculus OX=10090 GN=Slc26a6 PE=1 SV=2	Slc26a6	1.8767	0.0115485	Up	82.833	7.3	3	3	3	55927	53943	68701	49574	0	25410	24012	41754	1.22601	1.18251	1.50603	1.08674		0.557026	0.526379
O54990	Prominin-1 OS=Mus musculus OX=10090 GN=Prom1 PE=1 SV=1	Prom1	1.8581	0.0432721	Up	97.112	27.1	16	16	15	2036800	1967300	2058200	1892700	617420	635420	788260	2240100	1.33166	1.28622	1.34565	1.23744	0.403668	0.415436	0.515363
O54962	Barrier-to-autointegration factor OS=Mus musculus OX=10090 GN=Banf1 PE=1 SV=1	Banf1	1.8544	0.00181557	Up	10.102	56.2	4	4	4	692000	739250	685800	660760	322080	383260	292230	500370	1.29474	1.38315	1.28314	1.23629	0.602617	0.717086	0.546767
O35074	Prostacyclin synthase OS=Mus musculus OX=10090 GN=Ptgis PE=1 SV=1	Ptgis	1.8448	7.72232e-06	Up	57.046	20.4	7	7	7	164160	182350	185170	172750	92135	103250	88672	97793	1.20897	1.34293	1.3637	1.27223	0.678536	0.760393	0.653032
P62488	DNA-directed RNA polymerase II subunit RPB7 OS=Mus musculus OX=10090 GN=Polr2g PE=1 SV=1	Polr2g	1.844	0.00589393	Up	19.294	27.3	3	3	2	50482	39625	51634	41471	0	0	22720	26957	1.30059	1.02087	1.33027	1.06843			0.585343
Q99LR1	Lysophosphatidylserine lipase ABHD12 OS=Mus musculus OX=10090 GN=Abhd12 PE=1 SV=2	Abhd12	1.8254	0.00140451	Up	45.269	32.9	9	9	9	614970	670330	637950	644800	302780	283110	357720	463220	1.23771	1.34913	1.28396	1.29775	0.609387	0.569798	0.719961
Q6P3D0	U8 snoRNA-decapping enzyme OS=Mus musculus OX=10090 GN=Nudt16 PE=1 SV=1	Nudt16	1.8231	0.00450775	Up	21.825	14.9	3	3	3	51972	58722	47097	59764	0	26115	25563	37821	1.18482	1.3387	1.07368	1.36246		0.595351	0.582767
Q8BH61	Coagulation factor XIII A chain OS=Mus musculus OX=10090 GN=F13a1 PE=1 SV=3	F13a1	1.821	0.00847271	Up	83.206	14.8	8	8	7	136310	194520	232890	201840	95095	88035	96115	141160	0.919488	1.31215	1.57097	1.36152	0.641469	0.593846	0.64835
O88531	Palmitoyl-protein thioesterase 1 OS=Mus musculus OX=10090 GN=Ppt1 PE=1 SV=2	Ppt1	1.8175	0.000537652	Up	34.49	31.4	6	6	6	1187900	877610	1018200	1103700	685820	543300	551780	523020	1.46398	1.08158	1.25484	1.36021	0.845214	0.66957	0.680021
Q9QYR7	Acyl-coenzyme A thioesterase 3 OS=Mus musculus OX=10090 GN=Acot3 PE=1 SV=1	Acot3	1.811	0.0186752	Up	47.489	49.1	13	8	13	747160	673930	640640	660890	364110	256040	266150	617060	1.41441	1.27578	1.21277	1.2511	0.689279	0.484697	0.503836
Q62266	Cornifin-A OS=Mus musculus OX=10090 GN=Sprr1a PE=1 SV=1	Sprr1a	1.8108	0.000172128	Up	15.765	54.2	5	5	5	469850	479760	544940	605100	292250	267490	277330	322440	1.1533	1.17763	1.33762	1.48529	0.717363	0.656586	0.68074
Q8BVY0	Ribosomal L1 domain-containing protein 1 OS=Mus musculus OX=10090 GN=Rsl1d1 PE=1 SV=1	Rsl1d1	1.8098	0.0206612	Up	50.421	17.5	4	4	3	120040	85008	80248	80533	36007	77693	50676	37761	1.6908	1.19737	1.13032	1.13434	0.507171	1.09433	0.713789
P24638	Lysosomal acid phosphatase OS=Mus musculus OX=10090 GN=Acp2 PE=1 SV=2	Acp2	1.8089	0.00369025	Up	48.508	7.6	3	3	3	72081	79108	62405	69685	29555	39888	52820	34336	1.31093	1.43873	1.13495	1.26735	0.537513	0.725438	0.96063
P18242	Cathepsin D OS=Mus musculus OX=10090 GN=Ctsd PE=1 SV=1	Ctsd	1.8077	0.000475467	Up	44.953	43.7	12	12	11	11903000	8576500	9656900	9996400	5357300	5209800	5166000	6467400	1.52766	1.10073	1.23939	1.28296	0.687568	0.668638	0.663016
Q0VG18	Small integral membrane protein 24 OS=Mus musculus OX=10090 GN=Smim24 PE=1 SV=1	Smim24	1.8005	0.0105808	Up	13.546	21.7	2	2	2	160060	148890	143950	155780	71363	58704	76909	131080	1.35252	1.25813	1.21639	1.31635	0.603023	0.496054	0.649888
A6X935	Inter alpha-trypsin inhibitor, heavy chain 4 OS=Mus musculus OX=10090 GN=Itih4 PE=1 SV=2	Itih4	1.7939	0.00287993	Up	104.66	46.5	28	27	26	2190400	2312500	3216100	2885300	1336300	1254200	1534000	1786800	1.06101	1.12015	1.55785	1.39761	0.647291	0.607523	0.743055
Q05816	Fatty acid-binding protein 5 OS=Mus musculus OX=10090 GN=Fabp5 PE=1 SV=3	Fabp5	1.7825	0.0106202	Up	15.137	68.1	8	8	8	1798500	1889800	1463700	2092800	821250	782520	966480	1494200	1.27223	1.33682	1.0354	1.48042	0.58094	0.553543	0.683674
Q91V04	Translocating chain-associated membrane protein 1 OS=Mus musculus OX=10090 GN=Tram1 PE=1 SV=3	Tram1	1.7719	0.00442209	Up	43.039	8.8	3	3	3	84562	93240	76082	72141	36533	61407	37962	48091	1.32642	1.46254	1.1934	1.13158	0.573046	0.963213	0.595461
Q8R2T8	General transcription factor 3C polypeptide 5 OS=Mus musculus OX=10090 GN=Gtf3c5 PE=2 SV=2	Gtf3c5	1.7679	0.0374863	Up	60.501	14.2	5	5	3	167850	133610	83923	94463	72639	67488	73051	58242	1.78738	1.42277	0.89367	1.00591	0.77351	0.718659	0.777898
Q80W21	Glutathione S-transferase Mu 7 OS=Mus musculus OX=10090 GN=Gstm7 PE=1 SV=1	Gstm7	1.7676	0.00506663	Up	25.709	56.9	13	3	13	231100	212650	208160	240310	100800	118650	104380	180940	1.32342	1.21776	1.19205	1.37616	0.577241	0.679461	0.597742
Q9Z2J0	Solute carrier family 23 member 1 OS=Mus musculus OX=10090 GN=Slc23a1 PE=1 SV=2	Slc23a1	1.7597	0.0281888	Up	65.553	21.8	11	11	9	2582300	2855900	2398900	2571700	932800	1214600	1185100	2582700	1.26552	1.39961	1.17564	1.26033	0.457143	0.595246	0.580789
P84099	60S ribosomal protein L19 OS=Mus musculus OX=10090 GN=Rpl19 PE=1 SV=1	Rpl19	1.7556	0.0112371	Up	23.466	21.9	4	4	4	614300	918460	715520	981140	471400	438590	500630	428880	0.969516	1.44955	1.12927	1.54848	0.743985	0.692203	0.790117
Q62087	Serum paraoxonase/lactonase 3 OS=Mus musculus OX=10090 GN=Pon3 PE=1 SV=2	Pon3	1.7551	0.00291018	Up	39.351	36.4	8	8	8	553300	469560	581270	618130	252860	310930	289780	412630	1.26887	1.07683	1.33301	1.41754	0.579878	0.713048	0.664545
Q3TEA8	Heterochromatin protein 1-binding protein 3 OS=Mus musculus OX=10090 GN=Hp1bp3 PE=1 SV=1	Hp1bp3	1.755	0.000410428	Up	60.866	22.6	8	8	6	435710	546810	457550	561180	311790	272290	303030	253200	1.10954	1.39245	1.16515	1.42905	0.793975	0.693388	0.771668
P24452	Macrophage-capping protein OS=Mus musculus OX=10090 GN=Capg PE=1 SV=2	Capg	1.7513	0.0425262	Up	39.24	43.2	11	11	10	3364300	3682100	3417700	3729000	1412600	1581400	1217600	3892600	1.20707	1.32109	1.22623	1.33792	0.506824	0.567387	0.43686
Q9CR48	DNA damage-regulated autophagy modulator protein 2 OS=Mus musculus OX=10090 GN=Dram2 PE=2 SV=1	Dram2	1.738	0.0102075	Up	30.227	13.5	2	2	2	83064	57439	68903	73957	31460	0	42944	47873	1.43341	0.991206	1.18904	1.27625	0.542895		0.741071
P41105	60S ribosomal protein L28 OS=Mus musculus OX=10090 GN=Rpl28 PE=1 SV=2	Rpl28	1.7303	0.0250243	Up	15.733	28.5	4	4	4	280440	523270	342220	505650	224500	279250	264700	186060	0.860876	1.6063	1.05052	1.55221	0.689155	0.857223	0.812558
P62717	60S ribosomal protein L18a OS=Mus musculus OX=10090 GN=Rpl18a PE=1 SV=1	Rpl18a	1.7259	0.00563412	Up	20.732	31.2	6	6	6	803620	1189600	911310	1225900	518440	568230	738690	567910	0.985478	1.4588	1.11754	1.50332	0.635762	0.696819	0.905854
Q9QZQ8	Core histone macro-H2A.1 OS=Mus musculus OX=10090 GN=Macroh2a1 PE=1 SV=3	Macroh2a1	1.7252	0.000208067	Up	39.735	49.5	16	14	16	5037100	5881300	5112600	5711300	3008600	3164500	3244500	3184900	1.1733	1.36994	1.19089	1.33034	0.700799	0.737113	0.755748
Q9DBG9	Tax1-binding protein 3 OS=Mus musculus OX=10090 GN=Tax1bp3 PE=1 SV=1	Tax1bp3	1.7218	0.0328208	Up	13.722	39.5	3	3	3	450560	513240	390270	490560	310580	302450	321570	136730	1.23612	1.40809	1.07071	1.34586	0.852083	0.829778	0.882234
Q01149	Collagen alpha-2(I) chain OS=Mus musculus OX=10090 GN=Col1a2 PE=1 SV=2	Col1a2	1.7147	0.0391879	Up	129.56	7.1	6	6	5	261810	247630	266060	230760	238310	117870	78294	152380	1.31471	1.2435	1.33605	1.15879	1.1967	0.591897	0.393162
Q99J08	SEC14-like protein 2 OS=Mus musculus OX=10090 GN=Sec14l2 PE=1 SV=1	Sec14l2	1.7079	0.0182709	Up	46.3	14.1	4	4	3	422640	443700	382880	355940	239000	194240	155740	350890	1.32852	1.39472	1.20354	1.11885	0.751268	0.61057	0.48955
Q8CBG9	E3 ubiquitin-protein ligase RNF170 OS=Mus musculus OX=10090 GN=Rnf170 PE=1 SV=1	Rnf170	1.7067	0.0106034	Up	33.413	13.3	3	3	2	28690	29744	26174	34840	13933	16046	0	22511	1.16804	1.21095	1.0656	1.41842	0.567245	0.65327
Q80ZW2	Protein THEM6 OS=Mus musculus OX=10090 GN=Them6 PE=1 SV=1	Them6	1.7064	0.0164453	Up	23.802	26.1	4	4	4	93069	94570	119780	91858	47610	58208	41490	86686	1.17572	1.19469	1.51316	1.16043	0.601449	0.735331	0.524136
Q9Z0R9	Acyl-CoA 6-desaturase OS=Mus musculus OX=10090 GN=Fads2 PE=1 SV=1	Fads2	1.6991	0.0318012	Up	52.387	9.9	3	3	3	68290	71899	96472	118840	38554	41910	58306	70463	0.967393	1.01852	1.36662	1.68348	0.546154	0.593695	0.825961
P19096	Fatty acid synthase OS=Mus musculus OX=10090 GN=Fasn PE=1 SV=2	Fasn	1.6978	0.0120519	Up	272.43	59.3	98	98	90	27573000	33737000	28583000	27573000	14798000	13021000	15510000	25858000	1.18179	1.44598	1.22507	1.18179	0.634246	0.558084	0.664763
O35678	Monoglyceride lipase OS=Mus musculus OX=10090 GN=Mgll PE=1 SV=1	Mgll	1.6972	0.0100001	Up	33.387	56.4	12	12	12	1619300	1751500	1682600	1796900	988340	733710	843310	1470900	1.18994	1.28709	1.23646	1.32045	0.726283	0.539168	0.619707
Q9CXR1	Dehydrogenase/reductase SDR family member 7 OS=Mus musculus OX=10090 GN=Dhrs7 PE=1 SV=2	Dhrs7	1.6951	0.00327786	Up	38.167	26.9	6	6	5	206630	251710	222070	246620	113660	124610	125760	182870	1.12152	1.3662	1.20532	1.33857	0.616909	0.676341	0.682583
P11859	Angiotensinogen OS=Mus musculus OX=10090 GN=Agt PE=1 SV=1	Agt	1.6874	0.00535622	Up	51.99	23.5	8	8	7	358450	338940	443420	351210	163730	212070	229610	278820	1.20677	1.14109	1.49284	1.1824	0.551221	0.713965	0.773016
P47964	60S ribosomal protein L36 OS=Mus musculus OX=10090 GN=Rpl36 PE=1 SV=2	Rpl36	1.6835	0.032059	Up	12.215	18.1	2	2	2	382470	454280	387300	469950	284190	136010	338670	247380	1.13314	1.34589	1.14745	1.39232	0.841966	0.402955	1.00337
Q8BSE0	Regulator of microtubule dynamics protein 2 OS=Mus musculus OX=10090 GN=Rmdn2 PE=1 SV=1	Rmdn2	1.679	0.0172977	Up	47.016	26.1	8	8	8	367740	200240	344570	359970	208350	172990	181360	195210	1.44891	0.788956	1.35762	1.4183	0.82091	0.68159	0.714568
Q8VCC9	Spondin-1 OS=Mus musculus OX=10090 GN=Spon1 PE=1 SV=1	Spon1	1.6769	0.000775249	Up	90.82	23	11	11	11	699230	660140	680440	643300	444460	362620	370620	422360	1.30601	1.23299	1.27091	1.20154	0.830151	0.677293	0.692235
Q91X72	Hemopexin OS=Mus musculus OX=10090 GN=Hpx PE=1 SV=2	Hpx	1.6699	0.0245309	Up	51.317	56.7	19	19	18	10047000	12037000	19336000	13917000	8066100	6400200	8821500	9849700	0.908465	1.0884	1.74839	1.2584	0.729349	0.578716	0.797654
Q9QXE0	2-hydroxyacyl-CoA lyase 1 OS=Mus musculus OX=10090 GN=Hacl1 PE=1 SV=2	Hacl1	1.6543	0.048442	Up	63.66	63.5	26	26	25	6088300	5865600	5024600	5553300	2670300	2406600	2271300	6271700	1.34728	1.298	1.11189	1.22889	0.59091	0.532556	0.502615
Q9ES07	Solute carrier family 15 member 2 OS=Mus musculus OX=10090 GN=Slc15a2 PE=1 SV=1	Slc15a2	1.6533	0.0449715	Up	81.631	13.6	8	8	7	754380	666260	790370	740080	303790	380260	300790	800180	1.27426	1.12541	1.33505	1.25011	0.513147	0.642316	0.508079
Q9ET47	Espin OS=Mus musculus OX=10090 GN=Espn PE=1 SV=2	Espn	1.6482	0.01256	Up	94.496	5.3	4	4	3	423650	415450	0	323200	204390	234910	265880	0	1.36114	1.33479		1.03841	0.656682	0.754739	0.854242
P25444	40S ribosomal protein S2 OS=Mus musculus OX=10090 GN=Rps2 PE=1 SV=3	Rps2	1.6467	0.000235926	Up	31.231	44.4	11	11	10	2752300	3226000	3052800	3261900	1670800	1922700	2110000	1761700	1.11439	1.30619	1.23606	1.32073	0.676499	0.778492	0.854329
P41216	Long-chain-fatty-acid--CoA ligase 1 OS=Mus musculus OX=10090 GN=Acsl1 PE=1 SV=2	Acsl1	1.6437	0.0129582	Up	77.951	55.4	34	32	33	27659000	24296000	24901000	25158000	14833000	11421000	13046000	22765000	1.34857	1.1846	1.2141	1.22663	0.723213	0.556854	0.636084
O88909	Solute carrier family 22 member 8 OS=Mus musculus OX=10090 GN=Slc22a8 PE=1 SV=2	Slc22a8	1.643	0.0243545	Up	59.246	14.2	8	8	8	1740400	1683900	1477000	1610600	854490	643450	947420	1518100	1.32914	1.28599	1.12798	1.23001	0.652571	0.491401	0.723542
Q61767	NADPH-dependent 3-keto-steroid reductase Hsd3b4 OS=Mus musculus OX=10090 GN=Hsd3b4 PE=1 SV=3	Hsd3b4	1.6423	0.00891173	Up	41.766	50.1	14	6	14	23119000	19911000	17072000	17948000	10536000	9173300	11996000	15820000	1.47284	1.26847	1.0876	1.14341	0.671215	0.584402	0.764227
Q61164	Transcriptional repressor CTCF OS=Mus musculus OX=10090 GN=Ctcf PE=1 SV=2	Ctcf	1.6379	0.00278986	Up	83.745	6.5	5	5	3	62159	73071	59732	80343	35255	41045	41204	50581	1.12152	1.31841	1.07773	1.44961	0.636099	0.740567	0.743436
P62918	60S ribosomal protein L8 OS=Mus musculus OX=10090 GN=Rpl8 PE=1 SV=2	Rpl8	1.6287	0.00558471	Up	28.024	33.5	6	6	6	801570	1145500	881590	1137000	593680	561990	740100	539090	1.00188	1.43176	1.1019	1.42114	0.74204	0.70243	0.92505
Q9D7V9	N-acylethanolamine-hydrolyzing acid amidase OS=Mus musculus OX=10090 GN=Naaa PE=1 SV=2	Naaa	1.6185	3.68003e-06	Up	40.074	26	7	7	6	298640	282270	297660	325500	186100	188460	184890	184490	1.22644	1.15921	1.22242	1.33675	0.764267	0.773959	0.759298
P62754	40S ribosomal protein S6 OS=Mus musculus OX=10090 GN=Rps6 PE=1 SV=1	Rps6	1.617	0.0181787	Up	28.68	28.1	6	6	6	713950	1010000	806340	1156600	521410	489350	759150	510210	0.957196	1.35411	1.08106	1.55066	0.699057	0.656074	1.0178
Q99MQ4	Asporin OS=Mus musculus OX=10090 GN=Aspn PE=1 SV=1	Aspn	1.6077	0.00391724	Up	42.572	21.2	6	6	6	826950	696040	778790	848570	392560	512480	439130	615330	1.29468	1.08972	1.21928	1.32852	0.614593	0.802341	0.687504
Q60714	Long-chain fatty acid transport protein 1 OS=Mus musculus OX=10090 GN=Slc27a1 PE=1 SV=1	Slc27a1	1.6067	0.00300777	Up	71.275	33.9	15	14	14	550720	537750	606120	562060	309820	298270	336270	460160	1.20338	1.17503	1.32443	1.22815	0.676986	0.651748	0.734782
P07214	SPARC OS=Mus musculus OX=10090 GN=Sparc PE=1 SV=1	Sparc	1.6017	0.0331765	Up	34.45	20.2	5	5	4	168100	166150	195720	119960	117010	126210	95919	66646	1.27383	1.25905	1.48313	0.909033	0.886679	0.956394	0.726855
Q9D1C8	Vacuolar protein sorting-associated protein 28 homolog OS=Mus musculus OX=10090 GN=Vps28 PE=1 SV=1	Vps28	1.6015	0.0283884	Up	25.452	34.4	5	4	4	250880	218740	148120	180990	143560	122650	144850	87669	1.5469	1.34873	0.913293	1.11597	0.885176	0.756247	0.89313
P62281	40S ribosomal protein S11 OS=Mus musculus OX=10090 GN=Rps11 PE=1 SV=3	Rps11	1.5998	0.00779075	Up	18.431	45.6	7	7	7	588790	738960	614130	831560	434470	431880	526720	340590	1.04509	1.31164	1.09007	1.476	0.771174	0.766577	0.934916
O70370	Cathepsin S OS=Mus musculus OX=10090 GN=Ctss PE=1 SV=2	Ctss	1.599	0.0014935	Up	38.474	26.5	5	5	5	812370	805550	874190	670450	537150	507290	407070	526320	1.26429	1.25368	1.3605	1.04342	0.835968	0.789497	0.633524
P12970	60S ribosomal protein L7a OS=Mus musculus OX=10090 GN=Rpl7a PE=1 SV=2	Rpl7a	1.5977	0.00741158	Up	29.976	30.8	8	8	8	724060	1139300	797370	1003900	566230	533520	658810	535110	0.97217	1.5297	1.0706	1.3479	0.760257	0.716339	0.884561
Q3UFY7	7-methylguanosine phosphate-specific 5'-nucleotidase OS=Mus musculus OX=10090 GN=Nt5c3b PE=1 SV=3	Nt5c3b	1.5903	0.0162574	Up	34.425	16.7	3	3	3	145850	122890	133710	126720	72642	75119	62715	122280	1.35371	1.14061	1.24104	1.17616	0.67423	0.69722	0.582092
Q9CPR4	60S ribosomal protein L17 OS=Mus musculus OX=10090 GN=Rpl17 PE=1 SV=3	Rpl17	1.5876	0.0083867	Up	21.423	37	5	5	5	666330	999880	795620	976050	474760	536730	653790	500130	0.951341	1.42756	1.13593	1.39354	0.67783	0.766307	0.933437
Q8K3K7	1-acyl-sn-glycerol-3-phosphate acyltransferase beta OS=Mus musculus OX=10090 GN=Agpat2 PE=1 SV=1	Agpat2	1.5855	0.000263988	Up	31.01	20.5	4	4	4	155980	148370	141970	165550	90173	92030	91840	111880	1.2506	1.18958	1.13827	1.32733	0.72298	0.737868	0.736345
Q9CZS1	Aldehyde dehydrogenase X, mitochondrial OS=Mus musculus OX=10090 GN=Aldh1b1 PE=1 SV=1	Aldh1b1	1.5812	0.0328176	Up	57.552	24.5	10	8	10	404490	339120	475340	385500	257230	205440	176390	375660	1.23548	1.03581	1.45188	1.17747	0.785684	0.627496	0.538766
O88533	Aromatic-L-amino-acid decarboxylase OS=Mus musculus OX=10090 GN=Ddc PE=1 SV=1	Ddc	1.5809	0.0375905	Up	53.873	46.5	17	17	17	5556200	6222900	5574500	5825800	3020600	2726300	2783800	6131400	1.17463	1.31557	1.1785	1.23162	0.638579	0.576362	0.588518
Q91V92	ATP-citrate synthase OS=Mus musculus OX=10090 GN=Acly PE=1 SV=1	Acly	1.5793	0.00808989	Up	119.73	64.5	51	51	48	12615000	12925000	12706000	13638000	8048700	6211700	7450900	11141000	1.19099	1.22026	1.19958	1.28757	0.759882	0.58645	0.703444
P0C0A3	Charged multivesicular body protein 6 OS=Mus musculus OX=10090 GN=Chmp6 PE=1 SV=2	Chmp6	1.5789	0.0097033	Up	23.415	19.5	3	3	1	0	227460	188850	197880	117040	163170	129760	108690		1.4055	1.16692	1.22272	0.723203	1.00825	0.801801
A2A8U2	Transmembrane protein 201 OS=Mus musculus OX=10090 GN=Tmem201 PE=1 SV=1	Tmem201	1.5727	0.000750147	Up	72.499	7.7	3	3	2	73983	61379	60889	61771	0	40200	39240	43608	1.35902	1.12749	1.11849	1.13469		0.738447	0.720812
Q9QZZ6	Dermatopontin OS=Mus musculus OX=10090 GN=Dpt PE=1 SV=1	Dpt	1.5673	0.000324519	Up	23.995	19.9	4	4	3	87171	92604	92942	93134	49431	65531	57633	60835	1.16367	1.2362	1.24071	1.24328	0.659871	0.874795	0.769362
Q9R0Q9	Mannose-P-dolichol utilization defect 1 protein OS=Mus musculus OX=10090 GN=Mpdu1 PE=1 SV=1	Mpdu1	1.5649	3.45963e-06	Up	26.497	13.8	3	3	2	463140	462150	436290	467110	283880	288920	312130	283610	1.23618	1.23354	1.16451	1.24678	0.757713	0.771165	0.833116
Q8BX90	Fibronectin type-III domain-containing protein 3A OS=Mus musculus OX=10090 GN=Fndc3a PE=1 SV=3	Fndc3a	1.5618	0.00839965	Up	131.96	18.7	13	13	10	309860	337530	359870	307780	177820	188730	185360	290100	1.1492	1.25182	1.33468	1.14149	0.659493	0.699956	0.687457
P52840	Sulfotransferase 1A1 OS=Mus musculus OX=10090 GN=Sult1a1 PE=1 SV=1	Sult1a1	1.5591	0.00200149	Up	33.974	37.8	8	8	8	242540	193480	244000	224340	135850	155990	123080	165150	1.30712	1.04272	1.31498	1.20903	0.732133	0.840673	0.663312
P59108	Copine-2 OS=Mus musculus OX=10090 GN=Cpne2 PE=1 SV=1	Cpne2	1.5591	0.0464501	Up	61.035	13.9	5	4	4	49232	48909	50445	49349	21189	28669	23874	53220	1.21229	1.20433	1.24215	1.21517	0.521757	0.705944	0.587872
Q80TI0	Protein Aster-B OS=Mus musculus OX=10090 GN=Gramd1b PE=1 SV=2	Gramd1b	1.5581	0.00504775	Up	85.354	31.3	15	15	13	634900	749640	651720	665110	374280	396140	389420	573940	1.14522	1.35218	1.17555	1.19971	0.675116	0.714546	0.702425
Q9CY57	Chromatin target of PRMT1 protein OS=Mus musculus OX=10090 GN=Chtop PE=1 SV=2	Chtop	1.5518	0.000283359	Up	26.585	11.6	2	2	1	95213	104540	100120	93735	71822	58206	66109	57516	1.17681	1.29209	1.23746	1.15854	0.887704	0.719413	0.817092
Q71RI9	Kynurenine--oxoglutarate transaminase 3 OS=Mus musculus OX=10090 GN=Kyat3 PE=1 SV=1	Kyat3	1.5457	0.0251145	Up	51.126	45.9	19	19	18	12528000	13847000	13807000	12979000	7261400	6771100	7108300	13251000	1.14473	1.26525	1.26159	1.18594	0.663499	0.618699	0.64951
P62301	40S ribosomal protein S13 OS=Mus musculus OX=10090 GN=Rps13 PE=1 SV=2	Rps13	1.542	0.00828743	Up	17.222	31.1	5	5	4	867510	1153400	919970	1209900	741920	634100	764050	551690	1.01425	1.34851	1.07559	1.41456	0.867421	0.741362	0.893294
P53026	60S ribosomal protein L10a OS=Mus musculus OX=10090 GN=Rpl10a PE=1 SV=3	Rpl10a	1.5396	0.00186737	Up	24.916	28.1	7	7	7	1896200	2298900	2051200	2425300	1318200	1418800	1647700	1247700	1.06052	1.28574	1.1472	1.35643	0.737248	0.793512	0.921532
Q9Z2D6	Methyl-CpG-binding protein 2 OS=Mus musculus OX=10090 GN=Mecp2 PE=1 SV=1	Mecp2	1.5377	0.000239315	Up	52.307	32	12	12	10	558390	689130	601680	631040	374420	391420	437580	409520	1.09136	1.34688	1.17597	1.23335	0.731793	0.765019	0.855237
Q3UFF7	Lysophospholipase-like protein 1 OS=Mus musculus OX=10090 GN=Lyplal1 PE=1 SV=3	Lyplal1	1.5332	0.0487698	Up	26.354	58.6	9	9	8	5708600	6003200	5602200	5704000	2790100	2849000	2991800	6382400	1.20082	1.26279	1.17844	1.19985	0.586906	0.599296	0.629334
P61358	60S ribosomal protein L27 OS=Mus musculus OX=10090 GN=Rpl27 PE=1 SV=2	Rpl27	1.5273	0.00294959	Up	15.798	36	4	4	4	548360	652680	610320	680020	430440	396980	472650	331110	1.06412	1.26655	1.18435	1.31961	0.835287	0.770356	0.917197
Q64133	Amine oxidase [flavin-containing] A OS=Mus musculus OX=10090 GN=Maoa PE=1 SV=3	Maoa	1.5247	0.0116149	Up	59.601	32.1	13	13	11	1702300	1642700	1461600	1611900	950180	940090	857900	1461600	1.28134	1.23648	1.10016	1.21329	0.71521	0.707615	0.645749
Q8BUE4	Ferroptosis suppressor protein 1 OS=Mus musculus OX=10090 GN=Aifm2 PE=1 SV=1	Aifm2	1.5218	0.0131504	Up	40.634	19.8	4	4	4	152850	110770	146220	155380	87658	73065	97165	113530	1.30552	0.946107	1.24889	1.32713	0.748703	0.624062	0.829904
Q8JZS0	Protein lin-7 homolog A OS=Mus musculus OX=10090 GN=Lin7a PE=1 SV=2	Lin7a	1.5216	0.0457052	Up	25.992	30	6	2	5	115580	96971	116380	83973	54893	61383	50703	104380	1.35129	1.13373	1.36065	0.981763	0.641777	0.717654	0.59279
Q922L6	Negative elongation factor D OS=Mus musculus OX=10090 GN=Nelfcd PE=1 SV=2	Nelfcd	1.5197	0.0441766	Up	66.275	14.2	6	6	4	332090	447740	589310	393740	257830	313170	366640	222410	0.908924	1.22545	1.61293	1.07766	0.705675	0.85714	1.00349
P62242	40S ribosomal protein S8 OS=Mus musculus OX=10090 GN=Rps8 PE=1 SV=2	Rps8	1.5172	0.0055082	Up	24.205	36.1	6	6	6	1098100	1498200	1233500	1564200	934490	853630	983480	783560	0.981634	1.3393	1.10267	1.3983	0.835377	0.763093	0.879171
P62267	40S ribosomal protein S23 OS=Mus musculus OX=10090 GN=Rps23 PE=1 SV=3	Rps23	1.5117	0.0294071	Up	15.807	28.7	4	4	3	297170	256210	217680	221850	0	182540	185950	124130	1.4003	1.20729	1.02574	1.04538		0.860151	0.876219
Q9Z0J0	NPC intracellular cholesterol transporter 2 OS=Mus musculus OX=10090 GN=Npc2 PE=1 SV=1	Npc2	1.5108	0.00619879	Up	16.442	30.9	4	4	3	1512100	1154200	1105900	1338200	933960	750600	738020	960040	1.42432	1.0872	1.0417	1.26052	0.879744	0.707028	0.695178
Q9JJH1	Ribonuclease 4 OS=Mus musculus OX=10090 GN=Rnase4 PE=1 SV=1	Rnase4	1.5088	0.00503899	Up	17.024	34.5	3	3	2	286980	371340	374230	302680	194620	219080	264330	206930	1.03407	1.33805	1.34846	1.09065	0.701273	0.78941	0.952459
Q8VCW8	Medium-chain acyl-CoA ligase ACSF2, mitochondrial OS=Mus musculus OX=10090 GN=Acsf2 PE=1 SV=1	Acsf2	1.5035	0.0227205	Up	67.95	41	16	16	13	1647200	1401600	1517800	1580500	944290	867500	792130	1484600	1.28743	1.09547	1.18629	1.23529	0.738042	0.678024	0.619116
Q9DBK0	Acetyl-coenzyme A thioesterase OS=Mus musculus OX=10090 GN=Acot12 PE=1 SV=1	Acot12	0.6666	0.0307834	Down	61.761	45.3	18	18	17	1824700	1829600	1620600	1771400	2961200	2947000	2932600	1729900	0.828609	0.830834	0.735926	0.804405	1.3447	1.33825	1.33171
P05533	Lymphocyte antigen 6A-2/6E-1 OS=Mus musculus OX=10090 GN=Ly6a PE=1 SV=1	Ly6a	0.6665	0.000500576	Down	14.377	17.2	2	2	2	1078100	1140600	942840	1100900	1609400	1494300	1793800	1498100	0.809229	0.856142	0.707702	0.826343	1.20803	1.12163	1.34644
Q8BGT6	MICAL-like protein 1 OS=Mus musculus OX=10090 GN=Micall1 PE=1 SV=3	Micall1	0.6664	0.000322891	Down	94.078	6.1	3	3	3	30386	35081	34029	30320	54071	48925	44759	47061	0.748811	0.864511	0.838586	0.747185	1.33249	1.20567	1.10301
Q91YN5	UDP-N-acetylhexosamine pyrophosphorylase OS=Mus musculus OX=10090 GN=Uap1 PE=1 SV=1	Uap1	0.6646	0.00935819	Down	58.608	47.3	17	16	11	728350	674820	890070	711450	942660	1317400	1283700	977150	0.774264	0.717359	0.946178	0.756299	1.00208	1.40045	1.36462
Q91XV3	Brain acid soluble protein 1 OS=Mus musculus OX=10090 GN=Basp1 PE=1 SV=3	Basp1	0.6624	0.0151038	Down	22.086	20.4	2	2	2	43997	60581	70813	54046	84079	100450	90989	70868	0.611257	0.841661	0.983816	0.75087	1.16812	1.39557	1.26412
Q9DCU9	4-hydroxy-2-oxoglutarate aldolase, mitochondrial OS=Mus musculus OX=10090 GN=Hoga1 PE=1 SV=1	Hoga1	0.6611	0.0271162	Down	34.644	38	10	10	10	4888300	4965400	4887000	5071600	9095800	6922300	8175000	5775100	0.785577	0.797967	0.785368	0.815034	1.46175	1.11245	1.31377
Q5ND34	WD repeat-containing protein 81 OS=Mus musculus OX=10090 GN=Wdr81 PE=1 SV=2	Wdr81	0.6607	9.62625e-05	Down	211.94	16.3	17	17	14	248820	231940	248210	236790	368890	381240	388410	323090	0.820041	0.76441	0.818031	0.780394	1.21576	1.25646	1.28009
Q8K382	DENN domain-containing protein 1A OS=Mus musculus OX=10090 GN=Dennd1a PE=1 SV=2	Dennd1a	0.6604	0.00735949	Down	111.54	8.6	5	5	4	96048	85836	113550	92105	165530	160980	146150	114180	0.788588	0.704744	0.932286	0.756215	1.35906	1.3217	1.19994
P28665	Murinoglobulin-1 OS=Mus musculus OX=10090 GN=Mug1 PE=1 SV=3	Mug1	0.6599	0.0306077	Down	165.3	44.6	48	48	38	3238800	3807100	5433300	5565300	6470400	8411800	6577800	5885400	0.570841	0.671004	0.957623	0.980888	1.14041	1.48259	1.15934
Q00623	Apolipoprotein A-I OS=Mus musculus OX=10090 GN=Apoa1 PE=1 SV=2	Apoa1	0.6581	0.00678411	Down	30.615	48.1	15	15	12	6681200	7742200	8951700	10617000	11565000	13075000	13954000	13059000	0.624082	0.723189	0.836167	0.99172	1.08027	1.22132	1.30343
P52430	Serum paraoxonase/arylesterase 1 OS=Mus musculus OX=10090 GN=Pon1 PE=1 SV=2	Pon1	0.6568	0.00111158	Down	39.565	17.7	6	6	5	199730	226590	182650	221500	312230	294430	292290	365520	0.762714	0.865285	0.69749	0.845848	1.19232	1.12435	1.11617
Q8QZY6	Tetraspanin-14 OS=Mus musculus OX=10090 GN=Tspan14 PE=1 SV=1	Tspan14	0.6535	0.000261408	Down	30.673	14.8	4	4	4	172400	186710	191090	160300	300550	275670	256750	254320	0.767164	0.830842	0.850333	0.71332	1.33742	1.22671	1.14251
Q08093	Calponin-2 OS=Mus musculus OX=10090 GN=Cnn2 PE=1 SV=1	Cnn2	0.6519	0.00595809	Down	33.155	39.7	7	6	6	179650	182470	196790	237390	273170	373900	311670	262800	0.712247	0.723427	0.780201	0.941165	1.08302	1.48238	1.23566
Q9R022	DnaJ homolog subfamily C member 12 OS=Mus musculus OX=10090 GN=Dnajc12 PE=1 SV=1	Dnajc12	0.6471	0.00205471	Down	22.852	46	6	6	4	554390	589430	501610	592800	1002200	707570	905550	843650	0.778474	0.827677	0.70436	0.832409	1.40729	0.993569	1.27157
Q60749	KH domain-containing, RNA-binding, signal transduction-associated protein 1 OS=Mus musculus OX=10090 GN=Khdrbs1 PE=1 SV=2	Khdrbs1	0.6452	0.00764901	Down	48.37	18.7	4	4	4	631100	797360	951770	850080	1014000	1413900	1303700	1275200	0.612933	0.774408	0.924373	0.82561	0.984811	1.3732	1.26617
Q8K0W9	DPH3 homolog OS=Mus musculus OX=10090 GN=Dph3 PE=1 SV=1	Dph3	0.6442	0.0186649	Down	9.2862	43.9	2	2	2	43526	56644	0	36017	63992	77169	78571	62120	0.728836	0.948495		0.603099	1.07154	1.29218	1.31566
Q8K4M5	COMM domain-containing protein 1 OS=Mus musculus OX=10090 GN=Commd1 PE=1 SV=2	Commd1	0.643	0.029349	Down	20.996	33.5	4	4	3	63688	122040	109220	90633	129100	146460	139310	184820	0.517121	0.990915	0.886822	0.735903	1.04824	1.1892	1.13114
Q9Z2Y3	Homer protein homolog 1 OS=Mus musculus OX=10090 GN=Homer1 PE=1 SV=2	Homer1	0.6419	0.0232796	Down	41.412	8.5	2	2	2	216040	239330	0	276610	350570	322050	343680	504220	0.671378	0.743756		0.859609	1.08945	1.00082	1.06804
Q9JKS5	Intracellular hyaluronan-binding protein 4 OS=Mus musculus OX=10090 GN=Habp4 PE=1 SV=2	Habp4	0.6374	0.00462893	Down	45.924	25.1	6	6	5	127360	147610	120590	132770	223970	223090	225900	155870	0.750744	0.870111	0.710837	0.782634	1.32023	1.31504	1.3316
Q06770	Corticosteroid-binding globulin OS=Mus musculus OX=10090 GN=Serpina6 PE=1 SV=1	Serpina6	0.6345	0.0158241	Down	44.769	9.8	3	3	3	161350	195540	193890	166190	343270	205830	249870	330950	0.698905	0.847002	0.839855	0.71987	1.48691	0.891574	1.08234
Q9D8W7	OCIA domain-containing protein 2 OS=Mus musculus OX=10090 GN=Ociad2 PE=1 SV=1	Ociad2	0.6342	0.0167665	Down	16.925	27.9	4	4	2	136680	132310	137460	130530	200850	230090	269920	145870	0.790223	0.764958	0.794733	0.754667	1.16123	1.33028	1.56056
Q8BNW9	Kelch repeat and BTB domain-containing protein 11 OS=Mus musculus OX=10090 GN=Kbtbd11 PE=1 SV=3	Kbtbd11	0.6333	0.0090369	Down	67.945	16.4	6	6	4	69148	82808	76132	53331	134470	108300	108360	93212	0.762212	0.912785	0.839196	0.587863	1.48225	1.19378	1.19444
Q9CPY7	Cytosol aminopeptidase OS=Mus musculus OX=10090 GN=Lap3 PE=1 SV=3	Lap3	0.6321	0.00829694	Down	56.141	61.1	24	24	24	18502000	19060000	18472000	18950000	33892000	30780000	33127000	20825000	0.764514	0.787571	0.763274	0.783025	1.40044	1.27185	1.36883
Q8C0E3	E3 ubiquitin-protein ligase TRIM47 OS=Mus musculus OX=10090 GN=Trim47 PE=1 SV=2	Trim47	0.6304	0.00474051	Down	69.912	20.4	8	8	5	103430	119360	110640	116570	164170	228790	177050	143840	0.710951	0.820449	0.76051	0.801272	1.12846	1.57264	1.217
P05555	Integrin alpha-M OS=Mus musculus OX=10090 GN=Itgam PE=1 SV=2	Itgam	0.6296	0.00941292	Down	127.48	3.6	3	3	2	350200	302450	425420	316460	642180	479550	448690	644680	0.776146	0.670318	0.942856	0.701368	1.42326	1.06282	0.994429
P11930	Nucleoside diphosphate-linked moiety X motif 19 OS=Mus musculus OX=10090 GN=Nudt19 PE=1 SV=2	Nudt19	0.6295	0.0203268	Down	40.32	67.2	17	17	15	21275000	20652000	20923000	20882000	35851000	38313000	37476000	21367000	0.785276	0.762281	0.772284	0.77077	1.32329	1.41416	1.38327
Q8BKF1	DNA-directed RNA polymerase, mitochondrial OS=Mus musculus OX=10090 GN=Polrmt PE=1 SV=1	Polrmt	0.6278	0.0238124	Down	136.7	4.6	4	4	2	15173	15972	20701	0	29414	29315	31245	20132	0.655818	0.690353	0.894753		1.27135	1.26707	1.35049
Q8K3A0	Iron-sulfur cluster co-chaperone protein HscB OS=Mus musculus OX=10090 GN=Hscb PE=1 SV=2	Hscb	0.6271	0.0029682	Down	26.645	37.2	7	7	5	309400	288810	199860	269590	430410	447010	396120	428870	0.893551	0.834087	0.577198	0.77858	1.24303	1.29097	1.144
P07309	Transthyretin OS=Mus musculus OX=10090 GN=Ttr PE=1 SV=1	Ttr	0.6267	0.00787179	Down	15.776	62.6	6	6	6	3118800	3530000	3700400	3899900	4173700	5681300	6901400	5979800	0.674603	0.763547	0.800404	0.843557	0.90278	1.22888	1.49279
Q3UPR7	Transmembrane protein 102 OS=Mus musculus OX=10090 GN=Tmem102 PE=1 SV=2	Tmem102	0.6224	0.00810329	Down	54.922	16.9	4	4	4	62881	43587	74424	64218	94278	85950	104880	108730	0.787307	0.545735	0.931832	0.804047	1.18041	1.07614	1.31316
Q9JLT2	Trehalase OS=Mus musculus OX=10090 GN=Treh PE=1 SV=1	Treh	0.6221	0.00555651	Down	65.4	36.1	15	15	12	492940	732200	599950	499350	943170	1088900	915590	788970	0.650631	0.96643	0.791873	0.659092	1.24489	1.43724	1.20849
P97360	Transcription factor ETV6 OS=Mus musculus OX=10090 GN=Etv6 PE=1 SV=1	Etv6	0.6183	0.011484	Down	56.405	18.1	5	5	4	44297	49128	38112	55859	63935	94303	83600	61246	0.722509	0.801305	0.621628	0.911091	1.04282	1.53813	1.36356
Q8BX05	Putative glycerol kinase 5 OS=Mus musculus OX=10090 GN=Gk5 PE=2 SV=2	Gk5	0.6181	0.0200291	Down	59.812	5.2	2	2	1	0	9081	9935.2	9608.4	0	13407	17467	0		0.763127	0.83491	0.807448		1.12667	1.46785
Q9QXG4	Acetyl-coenzyme A synthetase, cytoplasmic OS=Mus musculus OX=10090 GN=Acss2 PE=1 SV=2	Acss2	0.6168	0.00334333	Down	78.861	45.2	22	22	21	2785600	2929200	2708500	2625300	5077500	4745800	4779600	3309700	0.769471	0.809138	0.748173	0.725191	1.40257	1.31094	1.32028
Q8C525	Protein MB21D2 OS=Mus musculus OX=10090 GN=Mb21d2 PE=1 SV=1	Mb21d2	0.6154	0.0204264	Down	48.476	12.4	3	3	3	59420	74613	104840	104290	128990	164730	150370	113550	0.527707	0.662635	0.93108	0.926196	1.14556	1.46296	1.33543
Q62095	ATP-dependent RNA helicase DDX3Y OS=Mus musculus OX=10090 GN=Ddx3y PE=1 SV=2	Ddx3y	0.6136	0.0316784	Down	73.427	42.6	23	8	15	245740	0	0	176780	348640	416980	291900	319660	0.81927			0.589365	1.16233	1.39017	0.973162
Q61983	Sodium-dependent phosphate transport protein 1 OS=Mus musculus OX=10090 GN=Slc17a1 PE=1 SV=2	Slc17a1	0.6096	0.0071147	Down	51.649	9.2	3	3	3	69114	61979	65703	47644	125950	102170	89883	82995	0.856646	0.76821	0.814368	0.590532	1.56111	1.26636	1.11407
Q8CIZ8	von Willebrand factor OS=Mus musculus OX=10090 GN=Vwf PE=1 SV=2	Vwf	0.6092	0.0089885	Down	309.27	5.7	10	10	7	75964	70094	85664	60732	157140	96318	120050	106540	0.78668	0.725891	0.887133	0.628938	1.62734	0.997465	1.24323
Q9D486	C-Maf-inducing protein OS=Mus musculus OX=10090 GN=Cmip PE=1 SV=3	Cmip	0.6092	0.0356355	Down	86.258	5.8	2	2	1	0	25184	0	21417	30505	42727	46215	33532		0.75711		0.643862	0.917076	1.28451	1.38937
Q924N4	Solute carrier family 12 member 6 OS=Mus musculus OX=10090 GN=Slc12a6 PE=1 SV=2	Slc12a6	0.607	0.0179481	Down	127.53	12.3	10	8	8	356650	383720	399690	428650	757610	662500	749380	415010	0.686987	0.739129	0.769891	0.825675	1.45932	1.27612	1.44347
Q91XC9	Peroxisomal membrane protein PEX16 OS=Mus musculus OX=10090 GN=Pex16 PE=1 SV=2	Pex16	0.6053	0.0100899	Down	38.677	21.4	5	5	5	220980	186380	235330	192890	397920	366650	378660	237320	0.797715	0.672813	0.849517	0.696313	1.43645	1.32357	1.36692
Q920R0	Alsin OS=Mus musculus OX=10090 GN=Als2 PE=1 SV=3	Als2	0.6025	0.00844766	Down	182.56	6.6	6	6	3	73811	64028	0	71897	106540	108510	150790	98319	0.766703	0.665083		0.746821	1.10667	1.12713	1.56631
Q8K0L9	Zinc finger and BTB domain-containing protein 20 OS=Mus musculus OX=10090 GN=Zbtb20 PE=1 SV=1	Zbtb20	0.5998	0.0319498	Down	81.033	37.9	18	18	12	285430	314100	337430	282390	517760	576310	636300	302390	0.702141	0.772668	0.830058	0.694663	1.27366	1.41769	1.56526
P98197	Probable phospholipid-transporting ATPase IH OS=Mus musculus OX=10090 GN=Atp11a PE=1 SV=1	Atp11a	0.5978	0.0226589	Down	135.5	35.1	37	34	29	1828100	1846000	1739300	1533000	3305100	3263900	3275200	1775300	0.787724	0.795437	0.74946	0.660566	1.42416	1.40641	1.41128
Q9Z0V8	Mitochondrial import inner membrane translocase subunit Tim17-A OS=Mus musculus OX=10090 GN=Timm17a PE=1 SV=1	Timm17a	0.5951	0.0236621	Down	18.111	45.6	4	4	2	78782	76175	129320	94841	119680	193140	190840	133380	0.620234	0.59971	1.01811	0.746663	0.942216	1.52055	1.50244
Q8BWW4	La-related protein 4 OS=Mus musculus OX=10090 GN=Larp4 PE=1 SV=2	Larp4	0.5949	0.00398459	Down	79.763	13.1	6	6	4	119240	83872	98925	93513	212370	155560	152250	144750	0.899517	0.63271	0.746266	0.705439	1.60207	1.17351	1.14854
Q00915	Retinol-binding protein 1 OS=Mus musculus OX=10090 GN=Rbp1 PE=1 SV=2	Rbp1	0.5946	0.00152052	Down	15.846	52.6	6	6	6	526830	538770	515870	441090	679500	809930	964880	947000	0.777054	0.794665	0.760888	0.650591	1.00224	1.19462	1.42316
Q80Y55	BSD domain-containing protein 1 OS=Mus musculus OX=10090 GN=Bsdc1 PE=1 SV=1	Bsdc1	0.5913	0.027284	Down	46.952	19.2	4	4	4	49805	77764	72460	74341	97776	125240	158360	82616	0.539627	0.842557	0.785089	0.805469	1.05938	1.35695	1.7158
Q91WR5	Aldo-keto reductase family 1 member C21 OS=Mus musculus OX=10090 GN=Akr1c21 PE=1 SV=2	Akr1c21	0.576	0.00142937	Down	36.876	78.9	23	19	21	15914000	15124000	15200000	13655000	25152000	24940000	32826000	21069000	0.776861	0.738296	0.742006	0.666585	1.22782	1.21748	1.60244
Q8CE50	Sorting nexin-30 OS=Mus musculus OX=10090 GN=Snx30 PE=1 SV=1	Snx30	0.571	0.0314257	Down	49.52	12.8	3	3	1	0	0	18345	16165	25361	39397	31415	24712			0.708324	0.624151	0.979221	1.52117	1.21297
P41593	Parathyroid hormone/parathyroid hormone-related peptide receptor OS=Mus musculus OX=10090 GN=Pth1r PE=1 SV=2	Pth1r	0.5698	0.00417163	Down	66.371	7.8	3	3	2	86366	64019	56250	74147	96035	123220	143290	130270	0.893137	0.66204	0.581698	0.766776	0.993127	1.27425	1.48181
Q5SS90	Uncharacterized protein C7orf57 homolog OS=Mus musculus OX=10090 GN=Gm11992 PE=1 SV=1	Gm11992	0.5676	0.0209826	Down	32.895	24.1	4	4	3	127940	125090	112760	136210	240890	272690	240570	130260	0.738252	0.721807	0.650659	0.785972	1.39001	1.5735	1.38816
Q6ZQM8	UDP-glucuronosyltransferase 1-7C OS=Mus musculus OX=10090 GN=Ugt1a7c PE=1 SV=1	Ugt1a7c	0.5619	0.0284006	Down	59.757	53.1	23	17	22	10098000	8334300	8234500	7875800	17844000	15908000	19021000	8700300	0.841361	0.69441	0.686095	0.656208	1.48675	1.32545	1.58482
Q8JZK9	Hydroxymethylglutaryl-CoA synthase, cytoplasmic OS=Mus musculus OX=10090 GN=Hmgcs1 PE=1 SV=1	Hmgcs1	0.5439	0.0101864	Down	57.568	36.3	12	11	11	780890	793190	556730	829350	1699000	1573300	1224300	946020	0.743459	0.755169	0.530044	0.789596	1.61756	1.49788	1.16561
P50295	Arylamine N-acetyltransferase 2 OS=Mus musculus OX=10090 GN=Nat2 PE=1 SV=1	Nat2	0.5411	0.0110707	Down	33.701	45.2	9	9	8	278070	261320	319910	286780	574910	607240	614130	321950	0.681479	0.640429	0.784019	0.702825	1.40896	1.48819	1.50508
Q9R0H0	Peroxisomal acyl-coenzyme A oxidase 1 OS=Mus musculus OX=10090 GN=Acox1 PE=1 SV=5	Acox1	0.5377	0.0320699	Down	74.648	82.5	40	40	37	33099000	26449000	28220000	29854000	70773000	57680000	61422000	28870000	0.787212	0.629051	0.671172	0.710034	1.68323	1.37183	1.46083
Q99MZ3	Carbohydrate-responsive element-binding protein OS=Mus musculus OX=10090 GN=Mlxipl PE=1 SV=1	Mlxipl	0.5316	0.029025	Down	94.874	8.3	3	3	3	22311	38087	46552	35235	51929	67060	81625	0	0.455594	0.777741	0.950598	0.719503	1.0604	1.36937	1.66679
Q9DC50	Peroxisomal carnitine O-octanoyltransferase OS=Mus musculus OX=10090 GN=Crot PE=1 SV=1	Crot	0.527	0.0102959	Down	70.264	57.5	26	25	24	10737000	9953500	11600000	9884700	20505000	24642000	22789000	12091000	0.702901	0.651609	0.759397	0.647105	1.34237	1.61319	1.49189
B1AXH1	NHS-like protein 2 OS=Mus musculus OX=10090 GN=Nhsl2 PE=1 SV=2	Nhsl2	0.522	0.000677587	Down	132.35	14.8	11	11	7	127260	124100	121650	123040	231780	295190	240950	182450	0.703862	0.686384	0.672834	0.680522	1.28195	1.63267	1.33267
O08800	Serpin B8 OS=Mus musculus OX=10090 GN=Serpinb8 PE=1 SV=2	Serpinb8	0.5208	0.0201114	Down	42.15	32.1	9	9	8	360120	337730	371200	617390	1208700	728240	598480	702790	0.585008	0.548636	0.603007	1.00294	1.96351	1.18301	0.972219
Q9EPL9	Peroxisomal acyl-coenzyme A oxidase 3 OS=Mus musculus OX=10090 GN=Acox3 PE=1 SV=2	Acox3	0.5133	0.0467471	Down	78.403	64.7	33	33	26	5043600	4581800	4591200	4973700	11422000	11149000	10539000	4274800	0.71319	0.647889	0.649218	0.703306	1.61513	1.57652	1.49027
Q91WG0	Acylcarnitine hydrolase OS=Mus musculus OX=10090 GN=Ces2c PE=1 SV=1	Ces2c	0.5114	0.034919	Down	62.469	39.4	15	12	14	3838500	3651900	3703800	4181700	7823100	8138200	10383000	3722700	0.675749	0.642899	0.652036	0.736168	1.37722	1.43269	1.82788
Q9QUM0	Integrin alpha-IIb OS=Mus musculus OX=10090 GN=Itga2b PE=1 SV=2	Itga2b	0.4984	0.00271914	Down	112.68	6.6	4	4	3	198530	204190	212700	232490	538900	287490	417770	457220	0.623013	0.640774	0.66748	0.729584	1.69114	0.902181	1.31102
Q8K0L3	Acyl-coenzyme A synthetase ACSM2, mitochondrial OS=Mus musculus OX=10090 GN=Acsm2 PE=1 SV=1	Acsm2	0.496	0.0205549	Down	64.268	69	33	33	29	74746000	79313000	74647000	71928000	205450000	151730000	169350000	79544000	0.659493	0.699789	0.65862	0.63463	1.81271	1.33873	1.4942
Q8C165	N-fatty-acyl-amino acid synthase/hydrolase PM20D1 OS=Mus musculus OX=10090 GN=Pm20d1 PE=1 SV=1	Pm20d1	0.4919	0.0126531	Down	55.662	47.9	17	17	15	1152200	1338300	1272900	2751700	4108700	2856200	3430000	2850700	0.466461	0.541803	0.515326	1.11401	1.66338	1.15631	1.38861
Q8C0I1	Alkyldihydroxyacetonephosphate synthase, peroxisomal OS=Mus musculus OX=10090 GN=Agps PE=1 SV=1	Agps	0.4896	0.0244467	Down	71.683	63.6	27	26	23	4893900	4244200	4043200	3815500	10162000	9942600	10306000	4302500	0.757132	0.656617	0.62552	0.590293	1.57215	1.53821	1.59443
Q6SKR2	Methyltransferase N6AMT1 OS=Mus musculus OX=10090 GN=N6amt1 PE=1 SV=1	N6amt1	0.4833	0.00350528	Down	22.983	33.2	4	4	2	61717	81250	90450	83272	155560	202710	184280	112670	0.508006	0.668787	0.744514	0.68543	1.28045	1.66855	1.51685
Q8BYN3	Inositol-tetrakisphosphate 1-kinase OS=Mus musculus OX=10090 GN=Itpk1 PE=2 SV=1	Itpk1	0.4786	0.0200331	Down	46.145	12.9	3	3	2	28333	27231	15845	20486	0	48722	47286	0	0.904711	0.869523	0.505953	0.654146		1.55576	1.50991
Q91WT9	Cystathionine beta-synthase OS=Mus musculus OX=10090 GN=Cbs PE=1 SV=3	Cbs	0.4763	0.0458038	Down	61.543	46.7	17	17	13	890510	1294400	1014600	1201900	2250300	2903900	3063300	1023400	0.522205	0.75905	0.594973	0.704807	1.3196	1.70288	1.79635
Q9EQ06	Estradiol 17-beta-dehydrogenase 11 OS=Mus musculus OX=10090 GN=Hsd17b11 PE=1 SV=1	Hsd17b11	0.4698	0.0480675	Down	32.88	50	11	11	11	2054400	2057900	2119400	2353500	4799800	5134000	6425200	1913700	0.611932	0.612974	0.631293	0.701023	1.42969	1.52923	1.91383
Q8BYF6	Sodium-coupled monocarboxylate transporter 1 OS=Mus musculus OX=10090 GN=Slc5a8 PE=1 SV=1	Slc5a8	0.4666	0.0092389	Down	66.765	14.6	7	7	5	1157100	1146200	1133500	997650	3504300	2281500	2305000	1412000	0.664177	0.65792	0.650631	0.572652	2.01147	1.30958	1.32307
Q9CQJ1	HIG1 domain family member 2A OS=Mus musculus OX=10090 GN=Higd2a PE=3 SV=1	Higd2a	0.4624	0.000806192	Down	11.368	56.6	2	2	2	125120	116750	0	0	231310	253670	260320	300740	0.582898	0.543904			1.07761	1.18178	1.21276
P36552	Oxygen-dependent coproporphyrinogen-III oxidase, mitochondrial OS=Mus musculus OX=10090 GN=Cpox PE=1 SV=2	Cpox	0.4594	0.0222749	Down	49.714	54	19	19	18	1523300	1328700	1347200	1344600	4231500	2824700	3531500	1478800	0.692004	0.603601	0.612005	0.610824	1.92228	1.2832	1.60429
Q8K4K6	Pantothenate kinase 1 OS=Mus musculus OX=10090 GN=Pank1 PE=1 SV=1	Pank1	0.4584	0.00129257	Down	60.091	23.7	8	7	6	101900	132890	100210	114230	276110	242840	289660	171420	0.570365	0.743825	0.560906	0.63938	1.54547	1.35925	1.62132
Q91WV7	Neutral and basic amino acid transport protein rBAT OS=Mus musculus OX=10090 GN=Slc3a1 PE=1 SV=1	Slc3a1	0.4564	0.0161542	Down	78.117	44.8	27	27	25	4457800	4129400	4234200	3966300	10643000	9130600	12374000	4631900	0.665751	0.616706	0.632357	0.592348	1.58948	1.36361	1.848
P27889	Hepatocyte nuclear factor 1-beta OS=Mus musculus OX=10090 GN=Hnf1b PE=1 SV=2	Hnf1b	0.4515	0.00514406	Down	61.587	19.4	6	5	5	43163	68388	62669	65468	145470	138730	163080	83558	0.448141	0.71004	0.650662	0.679723	1.51035	1.44037	1.69318
Q00898	Alpha-1-antitrypsin 1-5 OS=Mus musculus OX=10090 GN=Serpina1e PE=1 SV=1	Serpina1e	0.45	0.0296893	Down	45.891	35.4	13	7	11	1272300	2860800	2734100	1883700	7095900	3758000	5717800	2872600	0.360998	0.811713	0.775763	0.534474	2.01336	1.06628	1.62235
Q8BTY1	Kynurenine--oxoglutarate transaminase 1 OS=Mus musculus OX=10090 GN=Kyat1 PE=1 SV=1	Kyat1	0.4352	0.0219355	Down	47.563	42	13	13	11	864390	764990	777730	895940	2161900	2379400	2200700	848360	0.634798	0.5618	0.571156	0.657968	1.58767	1.74741	1.61617
P34914	Bifunctional epoxide hydrolase 2 OS=Mus musculus OX=10090 GN=Ephx2 PE=1 SV=2	Ephx2	0.4328	0.01138	Down	62.515	76.2	35	35	30	14505000	13353000	13406000	12246000	42097000	32767000	33082000	15702000	0.655009	0.602987	0.605381	0.552998	1.90099	1.47967	1.4939
Q9QYB8	Beta-adducin OS=Mus musculus OX=10090 GN=Add2 PE=1 SV=4	Add2	0.4268	0.010811	Down	80.641	7.2	4	3	3	16027	18962	21484	23383	77448	37735	30037	41872	0.480303	0.56826	0.643841	0.700751	2.32099	1.13086	0.90016
P20852	Cytochrome P450 2A5 OS=Mus musculus OX=10090 GN=Cyp2a5 PE=2 SV=1	Cyp2a5	0.3993	0.000523733	Down	56.74	31.6	13	3	10	0	41117	41039	44498	89811	106810	120560	0		0.555842	0.554787	0.601548	1.21411	1.44392	1.6298
Q3UQ28	Peroxidasin homolog OS=Mus musculus OX=10090 GN=Pxdn PE=1 SV=2	Pxdn	0.3884	0.028954	Down	165.1	18.5	17	17	9	114320	79686	112770	107380	306020	340770	317400	102110	0.617756	0.430602	0.60938	0.580254	1.65365	1.84143	1.71515
Q3ULW8	Protein mono-ADP-ribosyltransferase PARP3 OS=Mus musculus OX=10090 GN=Parp3 PE=2 SV=1	Parp3	0.3876	0.000783741	Down	59.948	40.3	12	12	10	256910	165900	214340	181670	438320	640480	623820	410150	0.70108	0.452724	0.584911	0.495758	1.19613	1.7478	1.70234
Q8C6S9	Cilia- and flagella-associated protein 54 OS=Mus musculus OX=10090 GN=Cfap54 PE=2 SV=4	Cfap54	0.3847	0.00188331	Down	353.76	1.5	3	3	3	844350	0	639270	484800	1394200	1860400	1969900	1597300	0.672389		0.509076	0.386065	1.11026	1.48151	1.56871
Q8R0I0	Angiotensin-converting enzyme 2 OS=Mus musculus OX=10090 GN=Ace2 PE=1 SV=1	Ace2	0.3668	0.00365844	Down	92.367	40.1	21	21	17	897940	919630	788480	689540	2026200	2706700	3003900	1248400	0.58494	0.599069	0.513635	0.449183	1.31991	1.76321	1.95681
P11714	Cytochrome P450 2D9 OS=Mus musculus OX=10090 GN=Cyp2d9 PE=1 SV=2	Cyp2d9	0.3666	0.0432095	Down	56.949	39.9	14	9	10	281330	165640	97699	249110	573040	705240	685750	201390	0.760557	0.447797	0.264123	0.673453	1.54918	1.90657	1.85388
Q922Z0	D-aspartate oxidase OS=Mus musculus OX=10090 GN=Ddo PE=1 SV=1	Ddo	0.337	0.0296681	Down	37.546	32.8	6	6	5	99661	83523	0	76282	338860	385560	178140	124100	0.542425	0.454591		0.41518	1.84431	2.09849	0.969563
Q91WU0	Carboxylesterase 1F OS=Mus musculus OX=10090 GN=Ces1f PE=1 SV=1	Ces1f	0.3186	0.0371079	Down	61.612	57.2	27	23	24	5021400	5558200	5634900	5927400	20308000	19216000	24993000	4975800	0.438384	0.485248	0.491945	0.517481	1.77295	1.67762	2.18197
Q8BUG2	Beta-Ala-His dipeptidase OS=Mus musculus OX=10090 GN=Cndp1 PE=2 SV=1	Cndp1	0.3139	0.00609746	Down	55.089	23.2	7	7	4	72422	78748	47555	58467	219810	235370	270920	93277	0.538169	0.585178	0.353382	0.434469	1.63341	1.74904	2.01321
P26149	3 beta-hydroxysteroid dehydrogenase/Delta 5-->4-isomerase type 2 OS=Mus musculus OX=10090 GN=Hsd3b2 PE=1 SV=4	Hsd3b2	0.2923	0.0157211	Down	41.923	45.8	11	5	9	78904	103580	75983	53831	303480	222120	440380	102270	0.457233	0.600225	0.440306	0.31194	1.75861	1.28714	2.55191
A0JNU3	60 kDa lysophospholipase OS=Mus musculus OX=10090 GN=Aspg PE=1 SV=1	Aspg	0.2909	0.0224958	Down	60.594	10.1	4	4	4	14841	30198	19921	20519	84940	91069	94709	23105	0.313017	0.636917	0.420161	0.432774	1.7915	1.92077	1.99754
Q8R5M8	Cell adhesion molecule 1 OS=Mus musculus OX=10090 GN=Cadm1 PE=1 SV=2	Cadm1	0.2797	0.0224606	Down	49.788	36	10	10	9	127660	132130	144160	145630	717850	523320	580520	142950	0.406202	0.420425	0.458703	0.46338	2.28413	1.66515	1.84716
P40936	Indolethylamine N-methyltransferase OS=Mus musculus OX=10090 GN=Inmt PE=1 SV=1	Inmt	0.2787	0.00871303	Down	29.459	56.4	12	12	11	6163300	6170200	5467100	5130700	32307000	20625000	21522000	7822200	0.468659	0.469183	0.415719	0.390139	2.45663	1.56833	1.63654
O09174	Alpha-methylacyl-CoA racemase OS=Mus musculus OX=10090 GN=Amacr PE=1 SV=4	Amacr	0.2745	0.0214467	Down	41.704	61.2	16	16	15	4946500	4896900	4708500	4743100	19391000	22290000	23590000	5018900	0.441726	0.437297	0.420473	0.423562	1.73163	1.99051	2.10661
P58044	Isopentenyl-diphosphate Delta-isomerase 1 OS=Mus musculus OX=10090 GN=Idi1 PE=1 SV=1	Idi1	0.2733	0.0129401	Down	26.289	62.1	10	10	9	428350	485290	403380	451730	2053600	1923500	1970800	524390	0.415821	0.471096	0.391582	0.438517	1.99354	1.86724	1.91316
P51658	Estradiol 17-beta-dehydrogenase 2 OS=Mus musculus OX=10090 GN=Hsd17b2 PE=1 SV=2	Hsd17b2	0.2435	0.0252146	Down	41.835	12.3	3	3	2	15066	17013	19416	15456	54103	95610	107190	18075	0.352494	0.398048	0.45427	0.361619	1.26583	2.23696	2.50789
P97872	Dimethylaniline monooxygenase [N-oxide-forming] 5 OS=Mus musculus OX=10090 GN=Fmo5 PE=1 SV=4	Fmo5	0.227	0.0362596	Down	60	43.5	16	16	11	383340	408020	424050	430840	1982500	2146300	2761600	361760	0.344637	0.366825	0.381237	0.387341	1.78234	1.9296	2.48278
Q64462	Cytochrome P450 4B1 OS=Mus musculus OX=10090 GN=Cyp4b1 PE=1 SV=1	Cyp4b1	0.2224	0.0298037	Down	58.9	62	30	30	24	4642400	3589100	4489600	3664900	21936000	19061000	28745000	3925000	0.412415	0.318843	0.398841	0.325577	1.94872	1.69331	2.55361
Q60991	Cytochrome P450 7B1 OS=Mus musculus OX=10090 GN=Cyp7b1 PE=1 SV=2	Cyp7b1	0.1917	0.0450672	Down	58.47	34.1	13	13	4	140920	361960	157270	235490	959400	1718900	1800800	191920	0.20252	0.520183	0.226017	0.338429	1.37878	2.47028	2.58798
O35298	Acyloxyacyl hydrolase OS=Mus musculus OX=10090 GN=Aoah PE=1 SV=1	Aoah	0.1891	0.0449764	Down	65.154	13.4	4	4	2	17535	16357	17162	0	30878	88953	199700	40522	0.298572	0.278514	0.292221		0.525766	1.51462	3.40033
Q8BGD4	Solute carrier organic anion transporter family member 4C1 OS=Mus musculus OX=10090 GN=Slco4c1 PE=1 SV=1	Slco4c1	0.1845	0.0203897	Down	78.412	10.1	5	5	3	33829	55570	45127	35859	320080	400200	148850	54153	0.247454	0.406485	0.330097	0.262303	2.34133	2.9274	1.08881
Q5FW60	Major urinary protein 20 OS=Mus musculus OX=10090 GN=Mup20 PE=1 SV=1	Mup20	0.1746	0.00643017	Down	20.93	28.2	4	2	2	30854	48188	32332	35395	106960	287090	321650	124730	0.250033	0.390503	0.26201	0.286832	0.866776	2.3265	2.60657
Q9QXZ6	Solute carrier organic anion transporter family member 1A1 OS=Mus musculus OX=10090 GN=Slco1a1 PE=1 SV=1	Slco1a1	0.1323	0.00621487	Down	74.396	26.3	13	11	3	178230	204090	223080	159840	3049500	1191700	1163100	380140	0.217696	0.249282	0.272477	0.195234	3.72476	1.45558	1.42065
Q64676	2-hydroxyacylsphingosine 1-beta-galactosyltransferase OS=Mus musculus OX=10090 GN=Ugt8 PE=1 SV=2	Ugt8	0.0815	0.000712462	Down	61.248	15.5	6	6	2	0	14634	7638.7	10861	106420	109790	190260	0		0.199734	0.104258	0.148238	1.45249	1.49849	2.59679
Q91WL5	Cytochrome P450 4A12A OS=Mus musculus OX=10090 GN=Cyp4a12a PE=1 SV=2	Cyp4a12a	0.0492	0.0459284	Down	58.349	56.9	23	19	4	34625	104380	125620	177640	507220	2673000	5692400	120670	0.029357	0.088499	0.106508	0.150613	0.43005	2.26632	4.82634
Q3UNX5	Acyl-coenzyme A synthetase ACSM3, mitochondrial OS=Mus musculus OX=10090 GN=Acsm3 PE=1 SV=2	Acsm3	0.0022	0.0412854	Down	65.622	62.2	30	30	6	36236	10757	43800	35782	29248000	13536000	14078000	14875	0.005085	0.00151	0.006147	0.005022	4.10473	1.89967	1.97574
