# Supplementary material for: Spop deficiency impairs adipogenesis and promotes thermogenic capacity in mice
Source: PLoS Genet. 2024 Dec 16;20(12):e1011514. doi: 10.1371/journal.pgen.1011514 (PMC11684654; doi:10.1371/journal.pgen.1011514)
Supplement: S2 Table — (XLSX) [file pgen.1011514.s007.xlsx]

## Sheet: Table S2
gene_id	ko1	ko2	ko3	ko4	ko5	ko6	NC13	NC14	NC15	NC16	NC17	NC18	ko	NC	log2FoldChange	pvalue	padj	gene_name	gene_chr	gene_start	gene_end	gene_strand	gene_length	gene_biotype	gene_description	tf_family
27385	1.88777	0	0	1.81804	2.16177	0.980838	20.8294	6.98745	41.2373	3.20044	14.161	6.52469	1.1414	15.49	-3.74287	6.57e-06	0.00166444	Magel2	NC_000073.7	62026727	62031388	+	4662	protein_coding	MAGE family member L2 && Q9QZ04.2 RecName: Full=MAGE-like protein 2; AltName: Full=Protein nS7 && PF01454:MAGE family	MAGE
217166	331.304	256.996	208.235	169.987	323.185	638.526	845.672	3199.25	776.636	2627.56	2368.15	1789.63	321.372	1934.48	-2.58942	1.47e-12	5.5e-09	Nr1d1	NC_000077.7	98658758	98666233	-	2980	protein_coding	nuclear receptor subfamily 1%2C group D%2C member 1%2C transcript variant X2 && Q3UV55.1 RecName: Full=Nuclear receptor subfamily 1 group D member 1; AltName: Full=Rev-erbA-alpha; AltName: Full=V-erbA-related protein 1; Short=EAR-1 && -	-
57742	8.49498	7.87726	0	1.81804	4.32354	1.96168	11.6644	13.9749	10.8002	20.2695	67.5369	13.0494	4.07925	22.8826	-2.46874	0.00013826	0.0152101	Abhd1	NC_000071.7	31107410	31112439	+	1356	transcribed_pseudogene	abhydrolase domain containing 1%2C transcript variant 1%2C noncoding && Q9QZC8.2 RecName: Full=Protein ABHD1; AltName: Full=Alpha/beta hydrolase domain-containing protein 1; Short=Abhydrolase domain-containing protein 1; AltName: Full=Lung alpha/beta hydrolase 1; Short=MmLABH1 && PF00561:alpha/beta hydrolase fold	Abhydrolase_1
665672	3.77555	16.7392	4.62745	10.9082	7.5662	5.88503	24.1621	43.9211	90.3294	21.3363	30.5005	63.3827	8.25028	45.6053	-2.46061	8.66e-08	5.18e-05	Gm7743	NC_000086.8	47098831	47099948	+	1118	pseudogene	- && Q9U6D3.3 RecName: Full=Calmodulin; Short=CaM && PF13499:EF-hand domain pair	-
26938	4.71944	15.7545	0	1.81804	1.08089	7.84671	24.9952	30.9444	26.5097	42.6725	18.5182	12.1173	5.20327	25.9596	-2.30254	8.31e-05	0.0113006	St6galnac5	NC_000069.7	152525522	152687847	-	2827	protein_coding	ST6 (alpha-N-acetyl-neuraminyl-2%2C3-beta-galactosyl-1%2C3)-N-acetylgalactosaminide alpha-2%2C6-sialyltransferase 5 && Q9QYJ1.1 RecName: Full=Alpha-N-acetylgalactosaminide alpha-2,6-sialyltransferase 5; AltName: Full=GD1 alpha synthase; AltName: Full=GalNAc alpha-2,6-sialyltransferase V; AltName: Full=ST6GalNAc V; Short=ST6GalNAcV; AltName: Full=Sialyltransferase 7E; Short=SIAT7-E && PF00777:Glyc…	Glyco_transf_29
13170	94.3887	102.404	279.961	116.355	175.103	102.007	444.082	2311.85	145.312	392.587	530.491	307.593	145.037	688.652	-2.24797	0.000217536	0.0199572	Dbp	NC_000073.7	45354518	45359627	+	2529	protein_coding	D site albumin promoter binding protein%2C transcript variant X1 && - && -	-
100504052	48.1382	109.297	40.4902	59.9954	86.4708	37.2719	97.4814	190.657	490.92	400.055	334.417	220.907	63.6106	289.073	-2.18317	1.72e-09	1.97e-06	Gm2962	NC_000067.7	170752746	170753229	-	484	pseudogene	- && Q9D855.3 RecName: Full=Cytochrome b-c1 complex subunit 7; AltName: Full=Complex III subunit 7; AltName: Full=Complex III subunit VII; AltName: Full=Ubiquinol-cytochrome c reductase complex 14 kDa protein && PF02271:Ubiquinol-cytochrome C reductase complex 14kD subunit	-
105244011	19.8216	15.7545	0	3.63608	7.5662	0	11.6644	62.887	37.31	32.0044	31.5898	33.5556	7.79641	34.8352	-2.14965	0.000935305	0.0483964	Gm39704	NC_000067.7	172115459	172116861	-	578	lncRNA	predicted gene%2C 39704 && - && -	-
245026	2.83166	13.7852	11.5686	13.6353	1.08089	2.94251	18.3298	29.9462	21.6005	48.0066	25.054	54.0617	7.6407	32.8331	-2.10008	2.93e-05	0.0053331	Col6a6	NC_000075.7	105566616	105705413	-	7600	protein_coding	collagen%2C type VI%2C alpha 6%2C transcript variant X1 && Q8C6K9.2 RecName: Full=Collagen alpha-6(VI) chain; Flags: Precursor && -	-
112577498	0.943887	4.92329	1.15686	3.63608	2.16177	2.94251	4.99905	7.98565	17.6731	8.53451	8.71444	15.8457	2.6274	10.6254	-1.99946	0.000768785	0.0437126	Gm37201	NC_000075.7	108037439	108038666	+	1228	pseudogene	- && Q91WK5.2 RecName: Full=Glycine cleavage system H protein, mitochondrial; AltName: Full=Lipoic acid-containing protein; Flags: Precursor && -	-
328234	33.036	46.2789	4.62745	16.3624	38.9119	59.8311	120.81	180.675	116.839	171.757	102.395	97.8704	33.1746	131.724	-1.98607	2.39e-07	0.00012332	Rnf182	NC_000079.7	43769051	43824422	+	3745	protein_coding	ring finger protein 182%2C transcript variant X1 && Q8C432.1 RecName: Full=E3 ubiquitin-protein ligase RNF182; AltName: Full=RING finger protein 182 && -	-
54196	29.2605	5.90795	18.5098	18.1804	15.1324	13.7317	46.6578	57.896	57.9286	52.2739	79.5192	100.667	16.7871	65.8237	-1.96833	1.98e-09	1.98e-06	Pabpn1	NC_000080.7	55131600	55136384	+	1793	protein_coding	poly(A) binding protein%2C nuclear 1 && Q8CCS6.3 RecName: Full=Polyadenylate-binding protein 2; Short=PABP-2; Short=Poly(A)-binding protein 2; AltName: Full=Nuclear poly(A)-binding protein 1; AltName: Full=Poly(A)-binding protein II; Short=PABII; AltName: Full=Polyadenylate-binding nuclear protein 1 && PF00076:RNA recognition motif. (a.k.a. RRM, RBD, or RNP domain)	RRM_1
novel.136	9.43887	5.90795	6.94118	1.81804	11.8897	9.80838	34.9933	26.9516	20.6187	30.9376	39.215	22.3704	7.63403	29.1811	-1.94421	3.39e-07	0.000163462	-	NC_000078.7	82184955	82186942	-	1496	-	- && - && -	-
101055991	9.43887	5.90795	1.15686	4.5451	17.2942	4.90419	9.99809	33.939	23.5642	26.6703	40.3043	30.7593	7.20786	27.5392	-1.93041	5.72e-05	0.00838096	Gm13772	NC_000068.8	90634580	90634994	-	415	pseudogene	- && P62898.2 RecName: Full=Cytochrome c, somatic >P62897.2 RecName: Full=Cytochrome c, somatic && -	-
102640851	2.83166	1.96932	1.15686	6.36315	0	7.84671	9.99809	7.98565	19.6368	18.1358	11.9824	10.2531	3.36128	12.9986	-1.91661	0.000958412	0.0492512	Gm36819	NC_000081.7	59695266	59703499	+	3621	lncRNA	predicted gene%2C 36819 && - && -	-
100126819	65.1282	61.0488	59	71.8126	222.662	66.697	81.6511	571.972	235.642	178.158	249.451	649.673	91.0582	327.758	-1.84871	3.58e-05	0.0058906	Gm10076	NC_000080.7	105919260	105919653	+	394	pseudogene	- && - && -	-
100534385	3.77555	1.96932	2.31373	5.45412	3.24266	2.94251	6.6654	7.98565	14.7276	6.40088	18.5182	15.8457	3.28298	11.6906	-1.81314	0.000795591	0.0445591	Gm10167	NC_000071.7	148119549	148121191	-	1643	pseudogene	- && Q28009.2 RecName: Full=RNA-binding protein FUS; AltName: Full=Protein pigpen && -	-
233765	20.7655	9.84658	18.5098	11.8173	6.48531	17.6551	38.326	87.8422	28.4734	37.3385	42.4829	45.6728	14.1799	46.6893	-1.71806	1.7e-06	0.000566475	Plekha7	NC_000073.7	115722720	115907617	-	12458	protein_coding	pleckstrin homology domain containing%2C family A member 7%2C transcript variant 1 && Q3UIL6.2 RecName: Full=Pleckstrin homology domain-containing family A member 7; Short=PH domain-containing family A member 7; AltName: Full=Heart adapter protein 1 && -	-
100040426	7.5511	23.6318	12.7255	18.1804	32.4266	6.86587	37.4928	56.8978	80.5109	36.2717	56.6438	54.9938	16.8969	53.8018	-1.67463	5.32e-06	0.00144597	Gm13192	NC_000068.8	4964271	4964586	-	316	pseudogene	- && Q6QAT1.2 RecName: Full=40S ribosomal protein S28 >P62859.1 RecName: Full=40S ribosomal protein S28 >P62857.1 RecName: Full=40S ribosomal protein S28 >P62858.1 RecName: Full=40S ribosomal protein S28 >Q56JX6.1 RecName: Full=40S ribosomal protein S28 && -	-
75285	3.77555	8.86192	5.78432	2.72706	4.32354	8.82754	9.16492	31.9426	10.8002	27.7371	9.80374	19.5741	5.71666	18.1705	-1.66806	0.00072024	0.042589	4930556N13Rik	NC_000077.7	88742430	88772221	+	1034	lncRNA	RIKEN cDNA 4930556N13 gene && - && -	-
11838	28.3166	65.9721	49.7451	89.084	54.0443	51.9844	136.641	290.478	46.1465	235.766	302.827	41.0123	56.5244	175.478	-1.63271	0.000226562	0.0204097	Arc	NC_000081.7	74540930	74544419	-	3059	protein_coding	activity regulated cytoskeletal-associated protein%2C transcript variant 2 && Q9WV31.1 RecName: Full=Activity-regulated cytoskeleton-associated protein; AltName: Full=ARC/ARG3.1; Short=mArc; AltName: Full=Activity-regulated gene 3.1 protein homolog; Short=Arg3.1 && -	-
112590811	284.11	485.436	539.098	384.516	522.068	559.078	967.315	1206.83	2085.43	1401.79	2234.16	493.08	462.384	1398.1	-1.59639	1.4e-07	7.75e-05	Ndufa12-ps	NC_000071.7	130217234	130217729	+	496	pseudogene	- && Q7TMF3.2 RecName: Full=NADH dehydrogenase [ubiquinone] 1 alpha subcomplex subunit 12; AltName: Full=Complex I-B17.2; Short=CI-B17.2; Short=CIB17.2; AltName: Full=NADH-ubiquinone oxidoreductase subunit B17.2 && PF05071:NADH ubiquinone oxidoreductase subunit NDUFA12	Complex1_17_2kD
26456	8.49498	10.8312	10.4118	3.63608	6.48531	13.7317	22.4957	36.9336	46.1465	12.8018	17.4289	25.1667	8.93185	26.8289	-1.59324	0.00013459	0.0151328	Sema4g	NC_000085.7	44976838	44991836	+	5474	protein_coding	sema domain%2C immunoglobulin domain (Ig)%2C transmembrane domain (TM) and short cytoplasmic domain%2C (semaphorin) 4G%2C transcript variant X1 && Q9WUH7.1 RecName: Full=Semaphorin-4G; Flags: Precursor && -	-
102638382	67.9599	58.0948	17.353	62.7224	127.544	31.3868	129.975	144.74	323.026	133.352	213.504	149.136	60.8436	182.289	-1.58234	2.52e-05	0.00509156	Gm34962	NC_000074.7	123313557	123316992	+	3436	protein_coding	predicted gene%2C 34962 && P12075.2 RecName: Full=Cytochrome c oxidase subunit 5B, mitochondrial; AltName: Full=Cytochrome c oxidase polypeptide Vb; AltName: Full=Cytochrome c oxidase subunit VIA*; Flags: Precursor && -	-
100042355	31.1483	49.2329	28.9216	54.5412	32.4266	10.7892	63.3213	58.8942	171.822	147.22	74.0727	101.599	34.51	102.822	-1.57185	1.58e-05	0.00333008	Gm10705	NC_000069.7	87114645	87115338	-	694	pseudogene	- && - && PF00179:Ubiquitin-conjugating enzyme	UQ_con
102631899	8.49498	10.8312	3.47059	2.72706	16.2133	12.7509	14.9971	28.948	27.4915	34.138	38.1257	15.8457	9.08134	26.591	-1.54627	0.000341222	0.0265762	Gm30117	NC_000083.7	86169603	86236147	-	6553	lncRNA	predicted gene%2C 30117%2C transcript variant X3 && - && -	-
12029	292.605	272.75	167.745	450.874	373.986	1005.36	1739.67	1621.09	813.946	1050.81	1139.41	1084.03	427.22	1241.49	-1.53874	8.17e-06	0.00203572	Bcl6b	NC_000077.7	70114953	70120624	-	3426	protein_coding	B cell CLL/lymphoma 6%2C member B && O88282.1 RecName: Full=B-cell CLL/lymphoma 6 member B protein; AltName: Full=Bcl6-associated zinc finger protein && -	-
170930	91.557	145.729	85.6079	76.3577	90.7944	266.788	94.9819	650.831	583.213	142.953	139.431	568.58	126.139	363.332	-1.52604	0.000917433	0.0481379	Sumo2	NC_000077.7	115413935	115427056	-	998	protein_coding	small ubiquitin-like modifier 2 && P61958.1 RecName: Full=Small ubiquitin-related modifier 2; Short=SUMO-2; AltName: Full=MIF2 suppressor; AltName: Full=SMT3 homolog 2; AltName: Full=Sentrin-2; AltName: Full=Ubiquitin-like protein SMT3A; Short=Smt3A; Flags: Precursor >P61959.1 RecName: Full=Small ubiquitin-related modifier 2; Short=SUMO-2; AltName: Full=SMT3 homolog 2; AltName: Full=Sentrin-2; Al…	-
69553	15.1022	29.5397	10.4118	24.5436	14.0515	17.6551	74.9857	30.9444	62.8378	57.6079	35.9471	45.6728	18.5506	51.3326	-1.46296	5.26e-06	0.00144597	Ripor3	NC_000068.8	167822081	167892809	-	5714	protein_coding	RIPOR family member 3%2C transcript variant X3 && - && -	-
20090	710.747	1009.27	719.569	745.397	1721.85	852.348	1677.18	2924.75	3830.16	1818.92	3023.91	2422.52	959.864	2616.24	-1.4467	2.71e-08	1.76e-05	Rps29	NC_000078.7	69204496	69205960	-	390	protein_coding	ribosomal protein S29 && P62273.2 RecName: Full=40S ribosomal protein S29 >P62275.2 RecName: Full=40S ribosomal protein S29 >P62274.2 RecName: Full=40S ribosomal protein S29 >P62276.2 RecName: Full=40S ribosomal protein S29 >Q5R9J0.1 RecName: Full=40S ribosomal protein S29 && -	-
72828	13.2144	11.8159	5.78432	9.09021	9.72797	7.84671	37.4928	40.9265	9.81841	19.2026	14.161	32.6235	9.57992	25.7041	-1.42341	0.000697673	0.0424106	Ubash3b	NC_000075.7	40922056	41069358	-	7264	protein_coding	ubiquitin associated and SH3 domain containing%2C B%2C transcript variant X1 && Q8BGG7.1 RecName: Full=Ubiquitin-associated and SH3 domain-containing protein B; AltName: Full=Cbl-interacting protein p70; AltName: Full=Suppressor of T-cell receptor signaling 1; Short=STS-1; AltName: Full=T-cell ubiquitin ligand 2; Short=TULA-2; AltName: Full=Tyrosine-protein phosphatase STS1/TULA2 && -	-
545370	4.71944	12.8006	20.8235	18.1804	4.32354	13.7317	21.6625	29.9462	33.3826	41.6057	23.9647	46.6049	12.4299	32.8611	-1.40481	0.000288625	0.0238443	Hmcn1	NC_000067.7	150438251	150869568	-	18777	protein_coding	hemicentin 1%2C transcript variant X2 && D3YXG0.1 RecName: Full=Hemicentin-1; AltName: Full=Fibulin-6; Short=FIBL-6; Flags: Precursor && PF07645:Calcium-binding EGF domain|PF07679:Immunoglobulin I-set domain|PF00090:Thrombospondin type 1 domain|PF13519:von Willebrand factor type A domain|PF12662:Complement Clr-like EGF-like|PF07474:G2F domain	I-set
100043813	363.397	396.817	281.118	478.145	879.841	398.22	1158.95	1784.79	349.535	1606.62	563.17	1885.64	466.256	1224.78	-1.39344	0.000169556	0.0169037	Rps27rt	NC_000075.7	114811434	114811807	-	374	protein_coding	ribosomal protein S27%2C retrogene && P42677.3 RecName: Full=40S ribosomal protein S27; AltName: Full=Metallopan-stimulin 1; Short=MPS-1 >Q6ZWU9.3 RecName: Full=40S ribosomal protein S27 >Q71TY3.3 RecName: Full=40S ribosomal protein S27 >Q2KHT7.3 RecName: Full=40S ribosomal protein S27 && -	-
115488342	106.659	127.021	37.0196	71.8126	147	112.796	224.957	353.365	344.626	368.051	105.663	184.556	100.385	263.536	-1.39175	3.48e-05	0.00577822	LOC115488342	NC_000080.7	45800485	45830745	+	8565	lncRNA	uncharacterized LOC115488342 && - && -	-
17937	108.547	90.5885	75.1961	133.626	112.412	159.877	388.259	419.247	179.677	197.36	305.005	294.543	113.374	297.349	-1.39002	2.68e-08	1.76e-05	Nab2	NC_000076.7	127496787	127502572	-	2575	protein_coding	Ngfi-A binding protein 2%2C transcript variant 2 && Q61127.2 RecName: Full=NGFI-A-binding protein 2; AltName: Full=EGR-1-binding protein 2 && PF04905:NAB conserved region 2 (NCD2)|PF04904:NAB conserved region 1 (NCD1)	-
64817	368.116	435.219	363.255	531.777	373.986	249.133	1233.1	1212.82	1044.68	805.444	319.166	1453.14	386.914	1011.39	-1.38634	1.93e-06	0.000627195	Svep1	NC_000070.7	58042796	58206596	-	11275	protein_coding	sushi%2C von Willebrand factor type A%2C EGF and pentraxin domain containing 1 && - && PF07645:Calcium-binding EGF domain|PF07699:GCC2 and GCC3|PF00354:Pentaxin family|PF00008:EGF-like domain|PF00084:Sushi repeat (SCR repeat)|PF02494:HYR domain|PF00092:von Willebrand factor type A domain	VWA
53945	99.1081	109.297	135.353	203.621	127.544	154.972	303.275	329.408	298.48	393.654	473.847	352.333	138.316	358.5	-1.37215	5.65e-12	1.69e-08	Slc40a1	NC_000067.7	45947230	45965690	-	3487	protein_coding	solute carrier family 40 (iron-regulated transporter)%2C member 1%2C transcript variant X1 && Q9JHI9.1 RecName: Full=Solute carrier family 40 member 1; AltName: Full=Ferroportin-1; AltName: Full=Iron-regulated transporter 1; AltName: Full=Metal transporter protein 1; Short=MTP1 && PF06963:Ferroportin1 (FPN1)	-
21923	74.5671	63.0181	38.1765	200.894	52.9634	74.5437	239.121	307.448	248.406	115.216	89.323	301.068	84.0271	216.764	-1.36491	0.000443951	0.0307354	Tnc	NC_000070.7	63878022	63965554	-	7675	protein_coding	tenascin C%2C transcript variant X1 && Q80YX1.1 RecName: Full=Tenascin; Short=TN; AltName: Full=Hexabrachion; AltName: Full=Tenascin-C; Short=TN-C; Flags: Precursor && PF00041:Fibronectin type III domain|PF00147:Fibrinogen beta and gamma chains, C-terminal globular domain	Fibrinogen_C
213522	40.5871	31.5091	25.451	21.8165	55.1252	84.3521	136.641	159.713	77.5654	113.082	62.0904	115.58	43.1402	110.779	-1.36143	4.89e-05	0.0075344	Plekhg6	NC_000072.7	125339614	125358578	-	4130	protein_coding	pleckstrin homology domain containing%2C family G (with RhoGef domain) member 6%2C transcript variant X1 && Q8R0J1.2 RecName: Full=Pleckstrin homology domain-containing family G member 6; Short=PH domain-containing family G member 6 && PF00621:RhoGEF domain	RhoGEF
320939	866.488	1303.69	543.726	653.586	992.253	935.72	1357.24	2862.86	2044.19	2472.87	2824.57	1963.93	882.577	2254.28	-1.35261	5.83e-09	4.95e-06	5930403L14Rik	NC_000070.7	154715148	154720824	-	5677	lncRNA	RIKEN cDNA 5930403L14 gene && - && -	-
115487184	44.3627	76.8033	32.3922	49.9961	96.1988	19.6168	57.489	132.761	98.1841	133.352	233.111	159.389	53.2283	135.714	-1.34945	0.000272793	0.0229177	Tma7-ps	NC_000067.7	171538638	171539097	+	460	protein_coding	translational machinery associated 7 homolog (S. cerevisiae)%2C pseudogene && - && -	-
231670	1508.33	2019.53	1760.75	1349.9	1180.33	1777.28	2225.41	7826.94	2487	4597.97	2923.69	4297.91	1599.35	4059.82	-1.3439	1.26e-06	0.000451108	Fbxo21	NC_000071.7	118114835	118148263	+	3916	protein_coding	F-box protein 21%2C transcript variant 1 && - && PF13369:Transglutaminase-like superfamily|PF08755:Hemimethylated DNA-binding protein YccV like	-
12053	716.41	210.717	1256.35	674.493	189.155	405.086	1467.22	873.431	1763.39	1767.71	2001.05	845.414	575.369	1453.04	-1.33668	0.000619822	0.0396103	Bcl6	NC_000082.7	23783800	23807623	-	5043	protein_coding	B cell leukemia/lymphoma 6%2C transcript variant X1 && - && PF00651:BTB/POZ domain	BTB
622268	19.8216	23.6318	10.4118	9.99923	22.6986	19.6168	28.3279	43.9211	60.8741	42.6725	52.2866	40.0802	17.6966	44.6938	-1.33193	9.81e-06	0.0022796	Mrpl27-ps	NC_000084.7	15144292	15145014	+	723	pseudogene	- && Q99N92.1 RecName: Full=39S ribosomal protein L27, mitochondrial; Short=L27mt; Short=MRP-L27 && PF01016:Ribosomal L27 protein	-
74470	16.99	25.6011	8.09805	8.18119	14.0515	24.521	18.3298	48.9121	38.2918	67.2092	38.1257	33.5556	16.2405	40.7374	-1.31821	0.000495643	0.0333867	Cep72	NC_000079.7	74184351	74210439	-	5782	protein_coding	centrosomal protein 72%2C transcript variant X4 && Q9D3R3.3 RecName: Full=Centrosomal protein of 72 kDa; Short=Cep72 && -	-
100042266	34.9238	28.5551	25.451	18.1804	16.2133	46.0994	49.1573	44.9193	117.821	57.6079	86.0551	66.179	28.2372	70.2899	-1.31222	4.2e-05	0.00661687	Gm3756	NC_000075.7	31846590	31848151	-	1562	pseudogene	- && Q5R1W4.1 RecName: Full=Tubulin alpha-1B chain; AltName: Full=Alpha-tubulin ubiquitous; AltName: Full=Tubulin K-alpha-1; AltName: Full=Tubulin alpha-ubiquitous chain; Contains: RecName: Full=Detyrosinated tubulin alpha-1B chain && -	-
101772	380.386	560.27	288.059	310.885	368.582	427.645	842.339	1168.9	1081.99	1105.22	615.457	969.383	389.305	963.881	-1.30762	7.95e-11	1.69e-07	Ano1	NC_000073.7	144142286	144305762	-	5497	protein_coding	anoctamin 1%2C calcium activated chloride channel%2C transcript variant X8 && Q8BHY3.2 RecName: Full=Anoctamin-1; AltName: Full=Transmembrane protein 16A && PF16178:Dimerisation domain of Ca+-activated chloride-channel, anoctamin|PF04547:Calcium-activated chloride channel	-
20408	7.5511	13.7852	8.09805	9.09021	19.4559	6.86587	25.8284	41.9247	27.4915	25.6035	20.6968	17.7099	10.8077	26.5425	-1.30223	0.000356317	0.0273249	Sh3gl3	NC_000073.7	81824544	81956628	+	3368	protein_coding	SH3-domain GRB2-like 3%2C transcript variant 1 && Q62421.1 RecName: Full=Endophilin-A3; AltName: Full=Endophilin-3; AltName: Full=SH3 domain protein 2C; AltName: Full=SH3 domain-containing GRB2-like protein 3; AltName: Full=SH3p13 && PF03114:BAR domain|PF07653:Variant SH3 domain	SH3_2
382913	22.6533	31.5091	11.5686	9.99923	24.8604	25.5018	38.326	44.9193	57.9286	68.2761	62.0904	31.6914	21.0154	50.5386	-1.26067	8.23e-05	0.0112957	Neil2	NC_000080.7	63419888	63431604	-	2953	protein_coding	nei like 2 (E. coli)%2C transcript variant X3 && Q6R2P8.4 RecName: Full=Endonuclease 8-like 2; AltName: Full=DNA glycosylase/AP lyase Neil2; AltName: Full=DNA-(apurinic or apyrimidinic site) lyase Neil2; AltName: Full=Endonuclease VIII-like 2; AltName: Full=Nei homolog 2; Short=NEH2; AltName: Full=Nei-like protein 2 && PF06831:Formamidopyrimidine-DNA glycosylase H2TH domain	H2TH
19219	33.036	31.5091	47.4314	58.1773	41.0737	143.202	110.812	86.844	206.187	221.897	137.252	86.6852	59.0716	141.613	-1.25971	0.000865692	0.0463998	Ptger4	NC_000081.7	5262880	5273668	-	3327	protein_coding	prostaglandin E receptor 4 (subtype EP4)%2C transcript variant 2 && - && PF00001:7 transmembrane receptor (rhodopsin family)	7tm_1
100034727	439.851	462.789	322.765	475.418	989.01	542.404	1164.78	1621.09	863.038	1744.24	1357.27	947.012	538.706	1282.9	-1.25184	1.68e-06	0.000566475	Rps12-ps3	NC_000085.7	59310722	59311216	+	495	pseudogene	- && P46405.2 RecName: Full=40S ribosomal protein S12 >Q76I81.1 RecName: Full=40S ribosomal protein S12 >P25398.3 RecName: Full=40S ribosomal protein S12 && PF01248:Ribosomal protein L7Ae/L30e/S12e/Gadd45 family	-
18628	303.932	279.643	451.177	149.079	291.839	388.412	907.327	1096.03	926.858	495.001	555.545	437.154	310.68	736.319	-1.24582	9.72e-06	0.0022796	Per3	NC_000070.7	151081475	151129167	-	9162	protein_coding	period circadian clock 3%2C transcript variant X15 && O70361.2 RecName: Full=Period circadian protein homolog 3; Short=mPER3; AltName: Full=Circadian clock protein PERIOD 3 && -	-
108099	1198.74	1388.37	890.785	986.288	998.738	938.662	1882.14	3616.5	2481.11	2504.88	1640.49	2992.04	1066.93	2519.53	-1.23956	6.45e-10	9.64e-07	Prkag2	NC_000071.7	25067733	25311576	-	10783	protein_coding	protein kinase%2C AMP-activated%2C gamma 2 non-catalytic subunit%2C transcript variant X10 && Q91WG5.2 RecName: Full=5'-AMP-activated protein kinase subunit gamma-2; Short=AMPK gamma2; Short=AMPK subunit gamma-2 && -	-
15242	25.485	27.5704	15.0392	43.633	36.7501	39.2335	77.4852	44.9193	162.004	71.4765	40.3043	47.537	31.2852	73.9543	-1.23842	0.00075079	0.0430165	Hhex	NC_000085.7	37423289	37429179	+	1771	protein_coding	hematopoietically expressed homeobox && - && PF00046:Homeobox domain	Homeobox
novel.127	304.876	225.487	113.373	415.423	125.383	148.107	399.091	650.831	225.823	648.623	527.223	695.346	222.108	524.489	-1.23817	0.000230431	0.0204487	-	NC_000077.7	88780849	88787992	-	7144	-	- && A1Z651.1 RecName: Full=Gag-Pol polyprotein; Short=Pr180gag-pol; Contains: RecName: Full=Matrix protein p15; Short=MA; Contains: RecName: Full=RNA-binding phosphoprotein p12; AltName: Full=pp12; Contains: RecName: Full=Capsid protein p30; Short=CA; Contains: RecName: Full=Nucleocapsid protein p10; Short=NC-pol; Contains: RecName: Full=Protease p14; Short=PR; Contains: RecName: Full=Reverse tr…	Gag_p30
17738	144.415	232.379	129.569	594.5	197.802	326.619	444.082	547.017	823.764	1027.34	416.114	541.549	270.881	633.311	-1.22416	0.000422073	0.030008	TrnN	NC_005089.1	5089	5159	-	71	tRNA	tRNA-Asn && - && -	-
17739	1608.38	1737.92	1217.02	1928.03	2080.7	1988.16	2504.52	3669.41	3890.05	5377.81	5400.77	3651.96	1760.04	4082.42	-1.2136	1.94e-09	1.98e-06	TrnP	NC_005089.1	15356	15422	-	67	tRNA	tRNA-Pro && - && -	-
13869	15.1022	10.8312	9.25491	10.9082	8.64708	17.6551	24.1621	49.9103	19.6368	25.6035	17.4289	29.8272	12.0665	27.7615	-1.19634	0.000826566	0.0457005	Erbb4	NC_000067.7	68071063	69147756	-	24355	protein_coding	erb-b2 receptor tyrosine kinase 4%2C transcript variant X1 && Q61527.5 RecName: Full=Receptor tyrosine-protein kinase erbB-4; AltName: Full=Proto-oncogene-like protein c-ErbB-4; Contains: RecName: Full=ERBB4 intracellular domain; Short=4ICD; Short=E4ICD; AltName: Full=s80HER4; Flags: Precursor && PF01030:Receptor L domain|PF14843:Growth factor receptor domain IV|PF07714:Protein tyrosine kinase|PF…	Pkinase_Tyr
66272	76.4549	56.1255	54.3726	58.1773	172.942	77.4862	170.801	201.638	157.095	217.63	230.933	143.543	82.593	186.94	-1.17953	2.74e-05	0.00527636	Cox16	NC_000078.7	81405626	81531911	-	2794	protein_coding	cytochrome c oxidase assembly protein 16%2C transcript variant 3 && Q9CR63.1 RecName: Full=Cytochrome c oxidase assembly protein COX16 homolog, mitochondrial; Flags: Precursor && -	-
100043527	166.124	270.781	190.882	254.526	429.112	161.838	429.918	684.77	908.203	338.18	493.455	430.63	245.544	547.526	-1.15731	4.94e-05	0.0075344	Gm10443	NC_000072.7	86310978	86311300	+	323	pseudogene	- && Q6QAT1.2 RecName: Full=40S ribosomal protein S28 >P62859.1 RecName: Full=40S ribosomal protein S28 >P62857.1 RecName: Full=40S ribosomal protein S28 >P62858.1 RecName: Full=40S ribosomal protein S28 >Q56JX6.1 RecName: Full=40S ribosomal protein S28 && -	-
20312	17.9339	27.5704	21.9804	48.1781	19.4559	60.812	87.4833	64.8834	85.4202	54.4075	44.6615	100.667	32.6551	72.9204	-1.15652	0.000577067	0.0376833	Cx3cl1	NC_000074.7	95498808	95509055	+	3144	protein_coding	chemokine (C-X3-C motif) ligand 1 && O35188.3 RecName: Full=Fractalkine; AltName: Full=C-X3-C motif chemokine 1; AltName: Full=CX3C membrane-anchored chemokine; AltName: Full=Neurotactin; AltName: Full=Small-inducible cytokine D1; Contains: RecName: Full=Processed fractalkine; Flags: Precursor && PF00048:Small cytokines (intecrine/chemokine), interleukin-8 like	-
20358	107.603	95.5118	99.4903	118.173	122.14	255.018	309.941	251.548	375.063	252.835	321.345	266.58	132.989	296.219	-1.15465	2.21e-06	0.000688301	Sema6a	NC_000084.7	47378321	47504267	-	33447	protein_coding	sema domain%2C transmembrane domain (TM)%2C and cytoplasmic domain%2C (semaphorin) 6A%2C transcript variant X1 && O35464.2 RecName: Full=Semaphorin-6A; AltName: Full=Semaphorin Q; Short=Sema Q; AltName: Full=Semaphorin VIA; Short=Sema VIA; AltName: Full=Semaphorin-6A-1; Short=SEMA6A-1; Flags: Precursor && -	-
19013	2554.16	2413.4	3379.2	5272.32	917.672	2096.05	5853.05	7925.76	7099.69	4912.68	3491.22	7351.46	2772.13	6105.64	-1.13911	0.000361064	0.0274509	Ppara	NC_000081.7	85619112	85691052	+	10433	protein_coding	peroxisome proliferator activated receptor alpha%2C transcript variant X3 && P23204.2 RecName: Full=Peroxisome proliferator-activated receptor alpha; Short=PPAR-alpha; AltName: Full=Nuclear receptor subfamily 1 group C member 1 && PF00104:Ligand-binding domain of nuclear hormone receptor|PF00105:Zinc finger, C4 type (two domains)	zf-C4
277414	352.07	361.369	269.549	564.502	298.324	747.399	884.831	618.888	1362.8	1018.81	846.39	975.907	432.202	951.27	-1.13752	1.43e-05	0.00309102	Trp53i11	NC_000068.8	93017694	93032102	+	3939	protein_coding	transformation related protein 53 inducible protein 11%2C transcript variant X1 && Q4QQM4.1 RecName: Full=Tumor protein p53-inducible protein 11; AltName: Full=Transformation related protein 53 inducible protein 11; AltName: Full=p53-induced gene 11 protein && PF14936:Tumour protein p53-inducible protein 11	-
212073	44.3627	85.6652	45.1177	71.8126	29.1839	132.413	113.312	121.781	123.712	162.156	186.271	185.488	68.0926	148.787	-1.12448	0.000335555	0.0262717	Syne3	NC_000078.7	104896192	104976357	-	5956	protein_coding	spectrin repeat containing%2C nuclear envelope family member 3%2C transcript variant X1 && Q4FZC9.1 RecName: Full=Nesprin-3; AltName: Full=Nuclear envelope spectrin repeat protein 3 && -	-
94212	30.2044	48.2482	46.2745	29.0887	44.3163	61.7928	93.3155	42.9229	100.148	144.02	110.02	75.5	43.3208	94.321	-1.12326	0.000105635	0.0129481	Pag1	NC_000069.7	9752539	9898744	-	45744	protein_coding	phosphoprotein associated with glycosphingolipid microdomains 1%2C transcript variant B && Q3U1F9.2 RecName: Full=Phosphoprotein associated with glycosphingolipid-enriched microdomains 1; AltName: Full=Csk-binding protein; AltName: Full=Transmembrane phosphoprotein Cbp && PF15347:Phosphoprotein associated with glycosphingolipid-enriched	-
83669	790.033	777.88	306.569	341.792	577.193	760.15	1055.63	1671	1352.98	1094.55	867.086	1517.46	592.269	1259.78	-1.08862	2.96e-05	0.0053331	Wdr6	NC_000075.7	108449510	108455912	-	4137	protein_coding	WD repeat domain 6 && Q99ME2.1 RecName: Full=WD repeat-containing protein 6; Short=mWDR6 && -	-
56526	40.5871	13.7852	17.353	33.6338	32.4266	47.0802	79.9847	51.9067	81.4928	57.6079	37.0364	72.7037	30.811	63.4554	-1.04051	0.000929034	0.0483023	Septin6	NC_000086.8	36174925	36253711	-	7061	protein_coding	septin 6%2C transcript variant 3 && Q9R1T4.4 RecName: Full=Septin-6 && PF00735:Septin	GTP_CDC
68339	154.797	95.5118	285.745	181.804	150.243	303.079	451.581	270.514	540.994	416.057	349.667	378.432	195.197	401.207	-1.04042	9.8e-05	0.0124249	Ccdc88c	NC_000078.7	100877778	100995610	-	10367	protein_coding	coiled-coil domain containing 88C%2C transcript variant X4 && Q6VGS5.1 RecName: Full=Protein Daple; AltName: Full=Coiled-coil domain-containing protein 88C; AltName: Full=Dvl-associating protein with a high frequency of leucine residues && -	-
20352	566.332	578.979	388.706	321.793	399.928	1116.19	953.985	1050.11	587.141	1543.68	1616.53	1125.98	561.989	1146.24	-1.02797	0.000739934	0.0427558	Sema4b	NC_000073.7	79836618	79876394	+	4254	protein_coding	sema domain%2C immunoglobulin domain (Ig)%2C transmembrane domain (TM) and short cytoplasmic domain%2C (semaphorin) 4B%2C transcript variant 1 && Q62179.2 RecName: Full=Semaphorin-4B; AltName: Full=Semaphorin-C; Short=Sema C; Flags: Precursor && PF01403:Sema domain|PF01437:Plexin repeat	Sema
667310	134.032	139.821	76.353	129.99	290.758	109.854	199.962	311.44	366.227	321.111	354.024	237.685	146.801	298.408	-1.02315	0.000244018	0.0210927	Gm8566	NC_000072.7	67182507	67183178	+	672	pseudogene	- && P08228.2 RecName: Full=Superoxide dismutase [Cu-Zn] && PF00080:Copper/zinc superoxide dismutase (SODC)	-
12615	94.3887	105.358	65.9412	52.7232	140.515	63.7545	99.9809	288.482	171.822	160.022	161.217	179.895	87.1135	176.903	-1.02236	0.00029339	0.0238443	Cenpa	NC_000071.7	30824214	30832181	+	1740	protein_coding	centromere protein A%2C transcript variant 6 && O35216.1 RecName: Full=Histone H3-like centromeric protein A; AltName: Full=Centromere protein A; Short=CENP-A && PF00125:Core histone H2A/H2B/H3/H4	Histone
54127	362.453	401.74	303.098	473.6	821.473	372.719	736.526	915.355	1129.12	645.422	1127.43	973.111	455.847	921.16	-1.01498	2.61e-05	0.00520465	Rps28	NC_000083.7	34042010	34043536	-	396	protein_coding	ribosomal protein S28%2C transcript variant 1 && - && -	-
407803	67.9599	77.788	70.5687	51.8142	168.618	59.8311	189.131	191.656	245.46	153.621	94.7695	125.833	82.7633	166.745	-1.0136	0.000870125	0.0464709	BC051226	NC_000083.7	34127156	34128152	-	840	lncRNA	cDNA sequence BC051226 && - && -	-
666586	158.573	230.41	163.118	184.531	411.817	175.57	269.948	568.978	338.735	324.311	785.389	384.025	220.67	445.231	-1.01265	0.000739227	0.0427558	Gm11808	NC_000070.7	3973117	3973595	-	479	pseudogene	- && - && PF00240:Ubiquitin family|PF01020:Ribosomal L40e family	ubiquitin
621156	51.9138	86.6499	72.8824	72.7217	86.4708	54.9269	83.3174	209.623	174.768	109.882	141.61	135.154	70.9276	142.392	-1.00572	3.48e-05	0.00577822	Apoo-ps	NC_000079.7	107550663	107551267	-	605	transcribed_pseudogene	apolipoprotein O%2C pseudogene && Q9DCZ4.2 RecName: Full=MICOS complex subunit Mic26; AltName: Full=Apolipoprotein O; AltName: Full=MICOS complex subunit Mic23; AltName: Full=Protein FAM121B; Flags: Precursor && PF09769:Apolipoprotein O	-
26360	879.703	804.465	960.197	723.581	1220.32	1237.82	2240.41	2851.88	1618.07	1601.29	1655.74	1695.49	971.014	1943.81	-1.00161	3.98e-07	0.000175111	Angptl2	NC_000068.8	33105963	33137737	+	3524	protein_coding	angiopoietin-like 2%2C transcript variant X1 && - && -	-
19897	1198.74	1147.13	1237.84	1139.91	2045.04	1185.83	1073.96	817.531	396.664	565.411	553.367	545.278	1325.75	658.702	1.00851	2.78e-05	0.00527636	Gm10275	NC_000076.7	29574742	29575375	-	634	pseudogene	- && P35979.2 RecName: Full=60S ribosomal protein L12 && PF00298:Ribosomal protein L11, RNA binding domain|PF03946:Ribosomal protein L11, N-terminal domain	-
105246846	104.771	94.5272	101.804	136.353	246.442	85.3329	59.9886	73.8673	67.747	71.4765	55.5545	48.4691	128.205	62.8505	1.02811	0.000137627	0.0152101	Gm42067	NC_000085.7	5962982	5964859	+	414	lncRNA	predicted gene%2C 42067 && - && -	-
18708	1304.45	2220.4	829.471	814.483	2243.92	1177.01	645.71	571.972	892.493	743.569	676.458	625.438	1431.62	692.607	1.04756	6.12e-05	0.00871397	Pik3r1	NC_000079.7	101817269	101904725	-	11472	protein_coding	phosphoinositide-3-kinase regulatory subunit 1%2C transcript variant 2 && P26450.2 RecName: Full=Phosphatidylinositol 3-kinase regulatory subunit alpha; Short=PI3-kinase regulatory subunit alpha; Short=PI3K regulatory subunit alpha; Short=PtdIns-3-kinase regulatory subunit alpha; AltName: Full=Phosphatidylinositol 3-kinase 85 kDa regulatory subunit alpha; Short=PI3-kinase subunit p85-alpha; Short…	-
18769	469.112	234.349	938.216	369.062	341.56	240.305	266.616	183.67	160.04	199.494	205.879	232.093	432.101	207.965	1.05375	0.00051924	0.0345099	Pkig	NC_000068.8	163500131	163568078	+	1623	protein_coding	protein kinase inhibitor%2C gamma%2C transcript variant X1 && O70139.1 RecName: Full=cAMP-dependent protein kinase inhibitor gamma; Short=PKI-gamma && -	-
243983	45.3066	33.4784	60.1569	72.7217	70.2576	80.4287	22.4957	23.957	32.4007	34.138	31.5898	22.3704	60.3916	27.8253	1.12302	2.76e-05	0.00527636	Zdhhc13	NC_000073.7	48438751	48477188	+	2410	protein_coding	zinc finger%2C DHHC domain containing 13 && Q9CWU2.2 RecName: Full=Palmitoyltransferase ZDHHC13; AltName: Full=Huntingtin-interacting protein 14-related protein; Short=HIP14-related protein; AltName: Full=Zinc finger DHHC domain-containing protein 13; Short=DHHC-13 && PF12796:Ankyrin repeats (3 copies)|PF13857:Ankyrin repeats (many copies)|PF01529:DHHC palmitoyltransferase	-
67149	376.611	460.82	653.628	391.788	439.92	251.095	182.465	218.607	307.316	122.684	138.342	209.722	428.977	196.523	1.12486	9.84e-06	0.0022796	Nkain1	NC_000070.7	130297143	130341115	+	3423	protein_coding	Na+/K+ transporting ATPase interacting 1%2C transcript variant X3 && Q9D035.2 RecName: Full=Sodium/potassium-transporting ATPase subunit beta-1-interacting protein 1; Short=Na(+)/K(+)-transporting ATPase subunit beta-1-interacting protein 1; AltName: Full=Protein FAM77C && PF05640:Na,K-Atpase Interacting protein	-
novel.185	159.517	227.456	168.902	288.16	332.913	114.758	119.144	94.8296	89.3475	64.0088	90.4123	77.3642	215.284	89.1844	1.26961	1.14e-06	0.000426616	-	NC_000084.7	47245206	47245749	+	544	-	- && Q64433.2 RecName: Full=10 kDa heat shock protein, mitochondrial; Short=Hsp10; AltName: Full=10 kDa chaperonin; AltName: Full=Chaperonin 10; Short=CPN10 && PF00166:Chaperonin 10 Kd subunit	-
29813	1099.63	466.728	1384.77	409.968	453.972	468.841	370.763	140.747	334.808	231.499	315.898	364.451	713.984	293.027	1.28421	0.000115827	0.0137751	Zfp385a	NC_000081.7	103222322	103248513	-	3997	protein_coding	zinc finger protein 385A%2C transcript variant 1 && Q8VD12.2 RecName: Full=Zinc finger protein 385A; AltName: Full=Hematopoietic zinc finger protein && -	-
654473	905.188	901.947	1439.14	596.318	1062.51	1387.89	350.766	439.211	146.294	617.685	809.353	201.333	1048.83	427.441	1.29545	0.000220651	0.0201196	Gm7336	NC_000073.7	51396427	51397650	+	1224	pseudogene	- && P16858.2 RecName: Full=Glyceraldehyde-3-phosphate dehydrogenase; Short=GAPDH; AltName: Full=Peptidyl-cysteine S-nitrosylase GAPDH && PF00044:Glyceraldehyde 3-phosphate dehydrogenase, NAD binding domain|PF02800:Glyceraldehyde 3-phosphate dehydrogenase, C-terminal domain	-
12575	4502.34	6215.16	4976.83	7575.78	1573.77	2906.22	1923.8	1990.42	817.873	1146.82	1972.73	2994.83	4625.02	1807.75	1.35525	8.8e-05	0.0117449	Cdkn1a	NC_000083.7	29309953	29319696	+	2036	protein_coding	cyclin-dependent kinase inhibitor 1A (P21)%2C transcript variant 2 && - && PF02234:Cyclin-dependent kinase inhibitor	-
13844	131.2	66.9567	90.2354	56.3593	91.8753	133.394	43.3251	10.9803	59.8923	37.3385	43.5722	27.0309	95.0035	37.0232	1.35935	5.39e-05	0.00805427	Ephb2	NC_000070.7	136374850	136563637	-	11063	protein_coding	Eph receptor B2%2C transcript variant 2 && P54763.3 RecName: Full=Ephrin type-B receptor 2; AltName: Full=Neural kinase; AltName: Full=Nuk receptor tyrosine kinase; AltName: Full=Tyrosine-protein kinase receptor EPH-3; AltName: Full=Tyrosine-protein kinase receptor SEK-3; Flags: Precursor && -	-
11865	504.036	379.093	389.863	670.857	367.501	508.074	129.975	25.9534	301.425	248.568	202.611	178.963	469.904	181.249	1.37509	0.000231098	0.0204487	Arntl	NC_000073.7	112777820	112913333	+	19362	protein_coding	aryl hydrocarbon receptor nuclear translocator-like%2C transcript variant X2 && Q9WTL8.2 RecName: Full=Aryl hydrocarbon receptor nuclear translocator-like protein 1; AltName: Full=Arnt3; AltName: Full=Brain and muscle ARNT-like 1 && PF00010:Helix-loop-helix DNA-binding domain|PF00989:PAS fold|PF14598:PAS domain	HLH
12952	1004.3	848.775	905.824	1592.6	718.789	942.585	486.574	361.351	392.736	299.775	454.24	281.494	1002.15	379.362	1.40152	2.96e-11	7.38e-08	Cry1	NC_000076.7	84967564	85020918	-	3977	protein_coding	cryptochrome 1 (photolyase-like) && P97784.1 RecName: Full=Cryptochrome-1 && -	-
18030	1618.77	1313.53	2111.28	1509.88	1566.2	1152.48	661.54	448.195	825.728	434.193	554.456	525.704	1545.36	574.969	1.42585	2.89e-13	1.44e-09	Nfil3	NC_000079.7	53121245	53136914	-	4463	protein_coding	nuclear factor%2C interleukin 3%2C regulated%2C transcript variant X3 && O08750.1 RecName: Full=Nuclear factor interleukin-3-regulated protein; AltName: Full=E4 promoter-binding protein 4; AltName: Full=Embryo implantation-related NFIL3/E4BP4-like transcription factor && PF06529:Vertebrate interleukin-3 regulated transcription factor|PF07716:Basic region leucine zipper	Vert_IL3-reg_TF
623269	98.1643	51.2022	65.9412	79.9938	65.934	64.7353	47.4909	25.9534	21.6005	14.9354	21.7861	23.3025	70.9951	25.8448	1.44665	3.75e-07	0.000170622	Gm13414	NC_000068.8	34538868	34540374	-	1507	pseudogene	- && - && PF00226:DnaJ domain	DnaJ
75104	961.821	740.463	513.647	297.25	305.891	509.055	145.806	252.546	77.5654	197.36	106.752	373.772	554.688	192.3	1.5281	2.89e-05	0.00532728	Mmd2	NC_000071.7	142549229	142594886	-	7485	protein_coding	monocyte to macrophage differentiation-associated 2%2C transcript variant X2 && Q8R189.1 RecName: Full=Monocyte to macrophage differentiation factor 2; AltName: Full=Progestin and adipoQ receptor family member X && PF03006:Haemolysin-III related	-
71970	1309.17	1591.21	1193.88	1242.63	1890.47	842.54	762.355	562.989	410.409	288.04	405.221	350.469	1344.98	463.247	1.53695	5.89e-10	9.64e-07	Zbed5	NC_000071.7	129924564	129937350	+	2889	protein_coding	zinc finger%2C BED type containing 5%2C transcript variant X2 && - && -	-
26380	74.5671	20.6778	204.765	45.451	42.1545	58.8503	28.3279	21.9605	31.4189	19.2026	16.3396	32.6235	74.4109	24.9788	1.56831	0.000403978	0.0295951	Esrrb	NC_000078.7	86407891	86568402	+	5135	protein_coding	estrogen related receptor%2C beta%2C transcript variant 2 && Q61539.2 RecName: Full=Steroid hormone receptor ERR2; AltName: Full=Estrogen receptor-like 2; AltName: Full=Estrogen-related receptor beta; Short=ERR-beta; AltName: Full=Nuclear receptor subfamily 3 group B member 2 && -	-
74365	85.8937	79.7573	115.686	153.625	101.603	93.1796	57.489	8.98386	40.2555	54.4075	26.1433	22.3704	104.957	34.9416	1.58424	4.56e-06	0.00130356	Lonrf3	NC_000086.8	35592011	35630510	+	7578	protein_coding	LON peptidase N-terminal domain and ring finger 3%2C transcript variant X1 && - && -	-
77794	14.1583	14.7699	26.6079	32.7247	6.48531	23.5401	9.99809	2.99462	10.8002	4.26725	5.44652	4.66049	19.7144	6.36121	1.62139	0.000707019	0.0424609	Adamtsl2	NC_000068.8	26969348	26998993	+	3857	protein_coding	ADAMTS-like 2%2C transcript variant X1 && Q7TSK7.1 RecName: Full=ADAMTS-like protein 2; Short=ADAMTSL-2; AltName: Full=TSP1-repeat-containing protein 1; Short=TCP-1; Flags: Precursor && PF05986:ADAM-TS Spacer 1|PF00090:Thrombospondin type 1 domain|PF08686:PLAC (protease and lacunin) domain	TSP_1
102637686	151.966	136.867	145.765	144.534	165.375	99.0647	72.4862	58.8942	34.3644	59.7416	30.5005	13.9815	140.595	44.9947	1.64125	9.6e-08	5.52e-05	Gm34432	NC_000085.7	25323773	25324585	-	813	pseudogene	- && P12970.2 RecName: Full=60S ribosomal protein L7a; AltName: Full=Surfeit locus protein 3 && -	-
18217	44.3627	20.6778	62.4706	23.6345	46.4781	40.2144	15.8303	8.98386	14.7276	20.2695	11.9824	0.932099	39.6397	12.1209	1.70924	9.03e-05	0.0118517	Ntsr2	NC_000078.7	16703433	16710237	+	1585	protein_coding	neurotensin receptor 2%2C transcript variant X1 && P70310.2 RecName: Full=Neurotensin receptor type 2; Short=NT-R-2; Short=NTR2; AltName: Full=Low-affinity levocabastine-sensitive neurotensin receptor; AltName: Full=NTRL && PF00001:7 transmembrane receptor (rhodopsin family)	7tm_1
20454	1066.59	630.181	2400.49	1716.23	356.692	336.427	274.114	369.336	169.858	236.833	323.523	546.21	1084.44	319.979	1.76071	3.25e-05	0.00571812	St3gal5	NC_000072.7	72074502	72131555	+	4399	protein_coding	ST3 beta-galactoside alpha-2%2C3-sialyltransferase 5%2C transcript variant X3 && O88829.2 RecName: Full=Lactosylceramide alpha-2,3-sialyltransferase; AltName: Full=CMP-NeuAc:lactosylceramide alpha-2,3-sialyltransferase; AltName: Full=Ganglioside GM3 synthase; AltName: Full=ST3Gal V; Short=ST3GalV; AltName: Full=Sialyltransferase 9 && PF00777:Glycosyltransferase family 29 (sialyltransferase)	Glyco_transf_29
102636155	25.485	31.5091	30.0785	7.27217	107.008	66.697	24.9952	4.99103	11.7821	11.7349	14.161	8.38889	44.6749	12.6755	1.80918	0.000600426	0.0390382	Gm33302	NC_000075.7	97157792	97163946	+	840	lncRNA	predicted gene%2C 33302%2C transcript variant 2 && P11369.2 RecName: Full=LINE-1 retrotransposable element ORF2 protein; Short=ORF2p; AltName: Full=Long interspersed element-1; Short=L1; AltName: Full=Retrovirus-related Pol polyprotein LINE-1; Includes: RecName: Full=Reverse transcriptase; Includes: RecName: Full=Endonuclease && -	-
242894	66.0721	13.7852	212.863	14.5443	32.4266	28.4443	23.3289	12.9767	10.8002	22.4031	11.9824	15.8457	61.3559	16.2228	1.91345	0.000827824	0.0457005	Actr3b	NC_000071.7	25964941	26055689	+	2672	protein_coding	ARP3 actin-related protein 3B%2C transcript variant X1 && Q641P0.1 RecName: Full=Actin-related protein 3B; AltName: Full=ARP3-beta; AltName: Full=Actin-like protein 3B && PF00022:Actin	Actin
17747	994.857	2046.12	2362.32	2793.42	711.223	2377.55	466.578	587.944	207.168	778.774	442.258	440.883	1880.91	487.267	1.94884	6.15e-09	4.95e-06	TrnY	NC_005089.1	5260	5326	-	67	tRNA	tRNA-Tyr && - && -	-
235320	1608.38	2034.3	2532.37	2712.52	241.037	252.075	375.762	663.807	235.642	365.917	242.915	495.877	1563.45	396.653	1.97874	0.000842153	0.0459619	Zbtb16	NC_000075.7	48563097	48747525	-	8201	protein_coding	zinc finger and BTB domain containing 16%2C transcript variant 2 && Q05516.2 RecName: Full=Zinc finger and BTB domain-containing protein 16; AltName: Full=Promyelocytic leukemia zinc finger protein; AltName: Full=Zinc finger protein 145; AltName: Full=Zinc finger protein PLZF && -	-
102640946	134.976	205.793	124.941	137.262	229.148	57.8695	42.4919	45.9175	52.0376	16.0022	38.1257	27.0309	148.332	36.9343	2.00347	1.42e-09	1.76e-06	Cox6c2	NC_000078.7	56420243	56420657	-	415	pseudogene	- && Q9CPQ1.3 RecName: Full=Cytochrome c oxidase subunit 6C; AltName: Full=Cytochrome c oxidase polypeptide VIc && -	-
545429	268.064	285.551	403.745	238.163	301.567	312.887	105.813	83.8494	52.0376	71.4765	55.5545	75.5	301.663	74.0385	2.02073	2.45e-23	1.83e-19	Gm13680	NC_000068.8	83183417	83184316	-	900	pseudogene	- && - && PF00900:Ribosomal family S4e|PF08071:RS4NT (NUC023) domain	Ribosomal_S4e
69659	30.2044	27.5704	47.4314	57.2683	92.9562	54.9269	6.6654	6.98745	26.5097	9.60132	19.6075	7.45679	51.7263	12.8047	2.02105	1.27e-06	0.000451108	2310069G16Rik	NC_000081.7	44651159	44669225	+	862	lncRNA	RIKEN cDNA 2310069G16 gene && - && -	-
414116	7.5511	2.95397	28.9216	9.09021	10.8089	10.7892	4.16587	2.99462	1.96368	1.06681	2.17861	3.7284	11.6858	2.683	2.08823	0.000930257	0.0483023	D630024D03Rik	NC_000077.7	31750688	31774547	-	1448	lncRNA	RIKEN cDNA D630024D03 gene%2C transcript variant 4 && - && -	-
17203	76.4549	169.361	52.0589	4.5451	63.7722	23.5401	8.33174	11.9785	10.8002	6.40088	15.2503	23.3025	64.9554	12.6773	2.35653	3.43e-05	0.00577822	Mc5r	NC_000084.7	68469811	68475517	+	4760	protein_coding	melanocortin 5 receptor%2C transcript variant X1 && - && PF00001:7 transmembrane receptor (rhodopsin family)	7tm_1
22061	40.5871	5.90795	49.7451	4.5451	7.5662	5.88503	5.83222	0	3.92736	3.20044	4.35722	3.7284	19.0394	3.50761	2.4278	0.000865175	0.0463998	Trp63	NC_000082.7	25502513	25710838	+	6897	protein_coding	transformation related protein 63%2C transcript variant 1 && O88898.1 RecName: Full=Tumor protein 63; Short=p63; AltName: Full=Transformation-related protein 63; Short=TP63; AltName: Full=Tumor protein p73-like; Short=p73L && PF07710:P53 tetramerisation motif|PF00870:P53 DNA-binding domain|PF07647:SAM domain (Sterile alpha motif)	P53
18742	56.6332	11.8159	179.314	3.63608	23.7795	9.80838	15.8303	2.99462	10.8002	6.40088	7.62513	8.38889	47.4978	8.67335	2.44342	0.000556369	0.0368139	Pitx3	NC_000085.7	46123720	46136764	-	2055	protein_coding	paired-like homeodomain transcription factor 3 && O35160.1 RecName: Full=Pituitary homeobox 3; AltName: Full=Homeobox protein PITX3; AltName: Full=Paired-like homeodomain transcription factor 3 && PF03826:OAR domain|PF00046:Homeobox domain	Homeobox
18430	127.425	38.4017	289.216	53.6322	23.7795	143.202	21.6625	6.98745	24.546	10.6681	30.5005	24.2346	112.609	19.7665	2.50832	1.08e-06	0.000412705	Oxtr	NC_000072.7	112450644	112467997	-	5505	protein_coding	oxytocin receptor%2C transcript variant X1 && P97926.2 RecName: Full=Oxytocin receptor; Short=OT-R && -	-
17902	1762.24	215.64	4163.55	142.716	384.795	195.187	262.45	81.8529	59.8923	289.106	116.556	218.111	1144.02	171.328	2.73907	0.000977471	0.049718	Mylf-ps	NC_000078.7	101187969	101188677	-	709	pseudogene	- && - && -	-
105244370	16.0461	4.92329	39.3334	2.72706	10.8089	1.96168	1.66635	0	3.92736	3.20044	1.0893	0	12.6334	1.64724	2.9382	0.000812222	0.0453208	Gm14261	NC_000068.8	168608063	168610030	+	1431	lncRNA	predicted gene 14261 && - && -	-
69065	195.385	25.6011	393.334	80.9029	119.978	121.624	18.3298	12.9767	12.7639	23.4699	10.893	30.7593	156.137	18.1988	3.09737	9.02e-11	1.69e-07	Chac1	NC_000068.8	119181723	119184807	+	1569	protein_coding	ChaC%2C cation transport regulator 1 && Q9BUX1.2 RecName: Full=Glutathione-specific gamma-glutamylcyclotransferase 1; Short=Gamma-GCG 1; AltName: Full=Blocks Notch protein; Short=Botch; AltName: Full=Cation transport regulator-like protein 1 && PF04752:ChaC-like protein	ChaC
382427	60.4088	3.93863	157.333	6.36315	3.24266	4.90419	4.99905	3.99283	2.94552	5.33407	3.26791	6.52469	39.3651	4.51068	3.11949	0.00014756	0.0156497	Best3	NC_000076.7	116822219	116865688	+	9914	protein_coding	bestrophin 3%2C transcript variant X4 && Q6H1V1.1 RecName: Full=Bestrophin-3; AltName: Full=Vitelliform macular dystrophy 2-like protein 3 && -	-
56636	14.1583	1.96932	13.8824	75.4487	140.515	239.325	8.33174	2.99462	6.87289	8.53451	17.4289	1.8642	80.8831	7.67114	3.40231	0.000235276	0.0206694	Fgf21	NC_000073.7	45263314	45264914	-	947	protein_coding	fibroblast growth factor 21 && Q9JJN1.1 RecName: Full=Fibroblast growth factor 21; Short=FGF-21; Flags: Precursor && PF00167:Fibroblast growth factor	-
12164	190.665	171.33	177	108.173	182.67	253.056	1.66635	0.998207	3.92736	17.069	54.4652	1.8642	180.483	13.3317	3.7679	6.08e-06	0.00162353	Bmp8b	NC_000070.7	122998101	123019887	+	3800	protein_coding	bone morphogenetic protein 8b%2C transcript variant X1 && P55105.2 RecName: Full=Bone morphogenetic protein 8B; Short=BMP-8B; Flags: Precursor && -	-
17897	3446.13	344.63	10508.9	45.451	493.965	166.742	235.788	16.9695	47.1284	482.2	40.3043	206.926	2500.98	171.553	3.86572	0.000758983	0.04332	Myl3	NC_000075.7	110592746	110598870	+	909	protein_coding	myosin%2C light polypeptide 3%2C transcript variant 1 && P09542.4 RecName: Full=Myosin light chain 3; AltName: Full=Myosin alkali light chain 1, ventricular/slow skeletal muscle isoform; AltName: Full=Myosin light chain 1, slow-twitch muscle B/ventricular isoform; Short=MLC1SB && -	-
70861	147.246	66.9567	168.902	76.3577	52.9634	95.1413	9.16492	0.998207	4.9092	3.20044	3.26791	5.59259	101.261	4.52221	4.45064	1.59e-24	2.37e-20	Akr1cl	NC_000067.7	65052237	65071918	-	1372	protein_coding	aldo-keto reductase family 1%2C member C-like%2C transcript variant 2 && P80508.1 RecName: Full=Prostaglandin-E(2) 9-reductase; AltName: Full=20-alpha-hydroxysteroid dehydrogenase; Short=20-alpha-HSD && PF00248:Aldo/keto reductase family	Aldo_ket_red
104010	39.6433	4.92329	119.157	0.909021	3.24266	1.96168	2.49952	0	0.981841	2.13363	0	0.932099	28.3061	1.09118	4.6769	0.000292577	0.0238443	Cdh22	NC_000068.8	164953421	165076892	-	6050	protein_coding	cadherin 22%2C transcript variant X6 && Q9WTP5.2 RecName: Full=Cadherin-22; AltName: Full=Pituitary and brain cadherin; Short=PB-cadherin; Flags: Precursor && -	-
