# Supplementary material for: Spop deficiency impairs adipogenesis and promotes thermogenic capacity in mice
Source: PLoS Genet. 2024 Dec 16;20(12):e1011514. doi: 10.1371/journal.pgen.1011514 (PMC11684654; doi:10.1371/journal.pgen.1011514)
Supplement: S3 Table — (XLSX) [file pgen.1011514.s008.xlsx]

## Sheet: KOvsNC
Protein accession	Protein description	Gene name	KO/NC Ratio	KO/NC P value	Regulated Type	MW [kDa]	Coverage [%]	Peptides	Unique peptides	KO1	KO2	KO3	KO4	NC1	NC2	NC3	NC4
A0JNU3	60 kDa lysophospholipase OS=Mus musculus OX=10090 GN=Aspg PE=1 SV=1	Aspg	0.4501	0.0467229	Down	60.594	28	11	11	0.186895	0.425061	0.561315	1.30978	1.12194	1.34723	1.39143	1.65636
A2A5R2	Brefeldin A-inhibited guanine nucleotide-exchange protein 2 OS=Mus musculus OX=10090 GN=Arfgef2 PE=1 SV=1	Arfgef2	0.6334	0.000546166	Down	202.24	17.1	23	15	0.802591	0.819682	0.694575	0.785401	1.1858	1.15924	1.11406	1.43866
A2AAJ9	Obscurin OS=Mus musculus OX=10090 GN=Obscn PE=1 SV=3	Obscn	41.2043	0.000294212	Up	966.58	24.9	121	121	4.3704	0.570065	1.44729	1.42269	0.057648	0.069348	0.036328	0.02623
A2AQ25	Sickle tail protein OS=Mus musculus OX=10090 GN=Skt PE=1 SV=1	Skt	0.6436	0.000897244	Down	213.03	5.3	8	8	0.699878	0.781633	0.723163	0.927894	1.09738	1.26112	1.30172	1.20721
A2ASS6	Titin OS=Mus musculus OX=10090 GN=Ttn PE=1 SV=1	Ttn	20.9696	0.00179352	Up	3906.4	50.3	1352	1350	3.50367	1.3031	1.62921	1.19988	0.023873	0.021287	0.02049	0.29849
D3Z7P3	Glutaminase kidney isoform, mitochondrial OS=Mus musculus OX=10090 GN=Gls PE=1 SV=1	Gls	2.0541	0.0434924	Up	73.963	9.2	4	4	1.58313	1.45693			0.6217	0.61386	0.543664	1.18071
E9PZQ0	Ryanodine receptor 1 OS=Mus musculus OX=10090 GN=Ryr1 PE=1 SV=1	Ryr1	57.6235	7.80338e-05	Up	565.03	44.6	158	150	3.16082	2.10327	1.63345	0.965985	0.023756	0.013077	0.024703	0.074928
E9Q3E1	Aldehyde dehydrogenase family 3 member B2 OS=Mus musculus OX=10090 GN=Aldh3b2 PE=1 SV=1	Aldh3b2	1.9381	0.0185909	Up	52.982	29.4	10	9	1.40508	1.3316	0.920854	1.61965	0.387623	0.727953	0.774661	0.83258
E9Q4Z2	Acetyl-CoA carboxylase 2 OS=Mus musculus OX=10090 GN=Acacb PE=1 SV=1	Acacb	0.6461	0.0298556	Down	275.75	53.4	89	77	0.491301	0.921761	0.741014	0.986043	1.36458	1.07269	1.1755	1.24711
E9Q9K5	Triadin OS=Mus musculus OX=10090 GN=Trdn PE=1 SV=1	Trdn	2.5774	0.000108317	Up	77.843	11.3	9	9	1.36603	1.14267	1.1991	1.31737		0.490844	0.48399
G5E829	Plasma membrane calcium-transporting ATPase 1 OS=Mus musculus OX=10090 GN=Atp2b1 PE=1 SV=1	Atp2b1	1.5534	0.0112564	Up	134.75	18.6	15	6	1.2847	1.36614	1.25086	0.965201	0.592878	0.763501	0.92708	0.849631
O08532	Voltage-dependent calcium channel subunit alpha-2/delta-1 OS=Mus musculus OX=10090 GN=Cacna2d1 PE=1 SV=1	Cacna2d1	54.5376	0.000861727	Up	124.63	34.2	29	29	2.79567	2.1101	1.60749	0.391771	0.028818		0.023363	0.042777
O08539	Myc box-dependent-interacting protein 1 OS=Mus musculus OX=10090 GN=Bin1 PE=1 SV=1	Bin1	11.7812	0.0169333	Up	64.469	30.6	14	14	1.18324	3.17247	0.802643	0.597376			0.081398	0.162877
O08739	AMP deaminase 3 OS=Mus musculus OX=10090 GN=Ampd3 PE=1 SV=2	Ampd3	0.6293	0.0219295	Down	88.651	29.4	16	13	0.470807	0.893246	0.757613	0.968313	1.23221	1.18176	1.28514	1.21091
O08911	Mitogen-activated protein kinase 12 OS=Mus musculus OX=10090 GN=Mapk12 PE=1 SV=1	Mapk12	3.4084	0.000808193	Up	42.043	31.9	9	9	1.57672	2.13512	1.21198	1.26146	0.31399	0.448301	0.403439	0.648996
O09110	Dual specificity mitogen-activated protein kinase kinase 3 OS=Mus musculus OX=10090 GN=Map2k3 PE=1 SV=2	Map2k3	2.4016	0.027402	Up	39.296	25.4	7	4	1.93033	1.96605	1.09015	0.661632	0.55042	0.503034	0.554377	0.744012
O09165	Calsequestrin-1 OS=Mus musculus OX=10090 GN=Casq1 PE=1 SV=3	Casq1	14.5129	0.000398509	Up	46.377	45.4	14	13	2.49271	2.27654	1.69355	1.0215	0.178137	0.066823	0.056495	0.214244
O35344	Importin subunit alpha-4 OS=Mus musculus OX=10090 GN=Kpna3 PE=1 SV=1	Kpna3	1.7548	0.0184406	Up	57.772	24.8	6	5	1.46508	1.57235	1.22289	0.835643	0.793672	0.687227	0.558394	0.86475
O35350	Calpain-1 catalytic subunit OS=Mus musculus OX=10090 GN=Capn1 PE=1 SV=1	Capn1	1.5142	0.0365707	Up	82.105	37.4	22	22	1.32647	1.53938	1.14194	0.810271	0.689085	0.8154	0.806335	0.871123
O35623	BET1 homolog OS=Mus musculus OX=10090 GN=Bet1 PE=1 SV=1	Bet1	0.6511	0.003608	Down	13.274	24.6	2	2	0.637105	0.753432	0.762542	1.00174	1.20153	1.14997	1.24093	1.25274
O55060	Thiopurine S-methyltransferase OS=Mus musculus OX=10090 GN=Tpmt PE=1 SV=1	Tpmt	0.6453	0.00192807	Down	27.585	35	6	6	0.682786	0.856765	0.877447	0.720602	1.41197	1.19245	1.08155	1.17643
O55103	Periaxin OS=Mus musculus OX=10090 GN=Prx PE=1 SV=1	Prx	12.2719	0.0349211	Up	147.69	26.5	24	24	4.62646	1.11103	0.481968	0.377368		0.06118	0.266791	0.075197
O55143	Sarcoplasmic/endoplasmic reticulum calcium ATPase 2 OS=Mus musculus OX=10090 GN=Atp2a2 PE=1 SV=2	Atp2a2	2.3584	0.0017372	Up	114.86	53.4	52	31	2.04504	1.0961	1.15617	1.32061	0.671018	0.52485	0.534849	0.651362
O70209	PDZ and LIM domain protein 3 OS=Mus musculus OX=10090 GN=Pdlim3 PE=1 SV=1	Pdlim3	10.7916	0.000819937	Up	34.299	44.9	10	10	2.3075	1.81758	1.47829	0.941757		0.115001	0.091736	0.24814
O70250	Phosphoglycerate mutase 2 OS=Mus musculus OX=10090 GN=Pgam2 PE=1 SV=3	Pgam2	2.21	0.0148085	Up	28.827	78.3	19	14	1.54176	2.0306	1.076	0.859417	0.769388	0.682386	0.597608	0.442846
O70311	Glycylpeptide N-tetradecanoyltransferase 2 OS=Mus musculus OX=10090 GN=Nmt2 PE=1 SV=1	Nmt2	0.5456	0.00344997	Down	60.484	18.3	6	3	0.476517	0.739534	0.784883	0.823081	1.25157	1.47936	1.22727	1.21779
O70400	PDZ and LIM domain protein 1 OS=Mus musculus OX=10090 GN=Pdlim1 PE=1 SV=4	Pdlim1	3.7334	0.000230737	Up	35.774	42.2	10	10	2.03581	1.75702	1.30583	1.21123	0.308362	0.47287	0.390347	0.518537
O70572	Sphingomyelin phosphodiesterase 2 OS=Mus musculus OX=10090 GN=Smpd2 PE=1 SV=1	Smpd2	1.6581	0.0045929	Up	47.466	28.6	8	8	1.57352	1.19368	1.12711	1.09599	0.910853	0.656089	0.656117	0.786636
O70622	Reticulon-2 OS=Mus musculus OX=10090 GN=Rtn2 PE=1 SV=1	Rtn2	16.17	0.000764299	Up	51.346	20	6	6	2.67068	2.04031	1.29441	0.684318		0.096815	0.129259	0.08421
O88492	Perilipin-4 OS=Mus musculus OX=10090 GN=Plin4 PE=1 SV=2	Plin4	1.8	0.0233491	Up	139.41	59.9	35	35	1.56214	1.62481	0.979389	0.976549	0.785537	0.66007	0.660326	0.751184
O88990	Alpha-actinin-3 OS=Mus musculus OX=10090 GN=Actn3 PE=2 SV=1	Actn3	16.8859	0.000733418	Up	103.04	68.6	57	41	2.97536	1.98403	1.56506	1.02828	0.039473	0.056327	0.067528	0.283951
O89103	Complement component C1q receptor OS=Mus musculus OX=10090 GN=Cd93 PE=1 SV=1	Cd93	0.6568	0.00160058	Down	69.354	21.6	10	10	0.628198	0.904251	0.835584	0.803401	1.2102	1.20019	1.22887	1.1893
P00848	ATP synthase subunit a OS=Mus musculus OX=10090 GN=Mtatp6 PE=1 SV=1	Mtatp6	2.4575	0.00324009	Up	25.095	26.5	4	4	2.17832	1.3931	1.0351	1.07965	0.559944	0.512738	0.55569	0.685467
P03930	ATP synthase protein 8 OS=Mus musculus OX=10090 GN=Mtatp8 PE=1 SV=1	Mtatp8	2.2879	0.000534076	Up	7.7662	34.3	2	2	1.77711	1.48555	1.14729	1.15686	0.57634	0.536462	0.608254	0.71213
P03987	Ig gamma-3 chain C region OS=Mus musculus OX=10090 PE=1 SV=2	--	0.2827	0.0476139	Down	43.929	45.2	10	10	0.462529	0.308036	0.536706	0.455819	0.681196	3.6926	0.713115	1.15
P04247	Myoglobin OS=Mus musculus OX=10090 GN=Mb PE=1 SV=3	Mb	44.2021	0.000361636	Up	17.069	78.6	16	16	2.34746	2.88432	1.4211	1.17014	0.011087	0.019609	0.015734	0.130553
P05064	Fructose-bisphosphate aldolase A OS=Mus musculus OX=10090 GN=Aldoa PE=1 SV=2	Aldoa	1.8568	0.00706002	Up	39.355	89.3	35	35	1.21559	1.87596	1.07335	1.03475	0.81705	0.701587	0.640538	0.641178
P05201	Aspartate aminotransferase, cytoplasmic OS=Mus musculus OX=10090 GN=Got1 PE=1 SV=3	Got1	7.2733	7.80951e-05	Up	46.247	64.4	20	20	1.76502	2.70924	1.20082	1.35796	0.208023	0.250859	0.200146	0.307941
P05202	Aspartate aminotransferase, mitochondrial OS=Mus musculus OX=10090 GN=Got2 PE=1 SV=1	Got2	3.9102	0.00108092	Up	47.411	58.8	24	24	1.89709	2.04882	1.17383	1.25098	0.400584	0.351344	0.453997	0.423344
P05977	Myosin light chain 1/3, skeletal muscle isoform OS=Mus musculus OX=10090 GN=Myl1 PE=1 SV=2	Myl1	19.8003	0.00249271	Up	20.594	88.8	18	15	2.74558	2.10987	1.66909	1.09085	0.009504	0.05005	0.066052	0.259004
P07091	Protein S100-A4 OS=Mus musculus OX=10090 GN=S100a4 PE=1 SV=1	S100a4	4.7936	0.000518973	Up	11.721	23.8	2	2	1.93227	1.87603			0.360361	0.458338	0.372997
P07310	Creatine kinase M-type OS=Mus musculus OX=10090 GN=Ckm PE=1 SV=1	Ckm	20.9743	0.000585738	Up	43.044	78	39	37	2.13624	2.99753	1.46806	1.0341	0.026717	0.057959	0.05701	0.222376
P07742	Ribonucleoside-diphosphate reductase large subunit OS=Mus musculus OX=10090 GN=Rrm1 PE=1 SV=2	Rrm1	0.5384	0.0105255	Down	90.209	5.7	3	3	0.654201	0.748317	0.82139	0.886944	1.66252		1.22663
P08551	Neurofilament light polypeptide OS=Mus musculus OX=10090 GN=Nefl PE=1 SV=5	Nefl	11.2268	0.0129671	Up	61.508	41.1	21	18	4.77582	0.988886	0.887397	0.693594	0.028978	0.255564	0.079365	0.290395
P08553	Neurofilament medium polypeptide OS=Mus musculus OX=10090 GN=Nefm PE=1 SV=4	Nefm	5.5895	0.013213	Up	95.915	30.9	21	18	3.68982	1.24211	1.33106	0.522965	0.337671	0.397745	0.17159	0.307049
P10922	Histone H1.0 OS=Mus musculus OX=10090 GN=H1-0 PE=2 SV=4	H1-0	0.4987	0.0457334	Down	20.861	26.8	5	5	0.374334	0.688455	0.54389	1.05524	1.46994	1.23752	0.772716	1.85791
P11531	Dystrophin OS=Mus musculus OX=10090 GN=Dmd PE=1 SV=3	Dmd	17.6981	0.000141311	Up	425.83	27.1	72	72	2.8941	2.17575	1.42657	1.07573	0.113648	0.133069	0.135132	0.046003
P11881	Inositol 1,4,5-trisphosphate receptor type 1 OS=Mus musculus OX=10090 GN=Itpr1 PE=1 SV=2	Itpr1	0.664	0.0016262	Down	313.16	22	44	37	0.651393	0.796486	0.878168	0.86627	1.24528	1.10114	1.28026	1.181
P12367	cAMP-dependent protein kinase type II-alpha regulatory subunit OS=Mus musculus OX=10090 GN=Prkar2a PE=1 SV=2	Prkar2a	2.3348	0.000780164	Up	45.389	43.1	13	9	1.49323	1.7887	1.18672	1.13243	0.510479	0.534839	0.615642	0.737956
P12382	ATP-dependent 6-phosphofructokinase, liver type OS=Mus musculus OX=10090 GN=Pfkl PE=1 SV=4	Pfkl	0.6335	0.0106381	Down	85.359	52.1	30	24	0.56497	0.830621	0.85152	0.855308	1.52128	1.14241	1.10042	1.13347
P13412	Troponin I, fast skeletal muscle OS=Mus musculus OX=10090 GN=Tnni2 PE=2 SV=2	Tnni2	23.536	0.00188301	Up	21.357	42.3	9	9	2.72909	2.10529	1.70107	1.1385	0.008245	0.026311	0.028624	0.262872
P13542	Myosin-8 OS=Mus musculus OX=10090 GN=Myh8 PE=2 SV=2	Myh8	19.4244	0.00133527	Up	222.7	45.8	118	8	2.50884	1.70201	1.77715	1.62031	0.014275	0.039762	0.071267	0.266384
P14094	Sodium/potassium-transporting ATPase subunit beta-1 OS=Mus musculus OX=10090 GN=Atp1b1 PE=1 SV=1	Atp1b1	3.9953	0.000298384	Up	35.194	26.6	7	7	2.34857	1.56357	1.28655	1.19981	0.291995	0.40693	0.456253	0.446317
P14602	Heat shock protein beta-1 OS=Mus musculus OX=10090 GN=Hspb1 PE=1 SV=3	Hspb1	1.7176	0.00601225	Up	23.014	71.8	11	11	1.36097	1.46742	1.10485	1.12296	0.568152	0.913521	0.628032	0.834088
P14873	Microtubule-associated protein 1B OS=Mus musculus OX=10090 GN=Map1b PE=1 SV=2	Map1b	2.6589	0.0473229	Up	270.25	6.8	10	9	2.35294	0.822922	1.18432			0.541288	0.596592	0.501937
P15105	Glutamine synthetase OS=Mus musculus OX=10090 GN=Glul PE=1 SV=6	Glul	0.6354	0.0185285	Down	42.119	63.3	22	22	0.639305	0.72518	0.753715	0.990048	0.927394	1.14914	1.27191	1.54331
P15508	Spectrin beta chain, erythrocytic OS=Mus musculus OX=10090 GN=Sptb PE=1 SV=4	Sptb	1.6194	0.0467542	Up	245.25	43.2	71	65	1.75066	1.08313	1.09414	1.01791	0.632083	0.741914	0.556484	1.12367
P15864	Histone H1.2 OS=Mus musculus OX=10090 GN=H1-2 PE=1 SV=2	H1-2	0.5241	0.0304582	Down	21.266	27.8	5	2	0.39128	0.72156	0.658268	0.979791	1.52084	1.25215	0.861864	1.61424
P17156	Heat shock-related 70 kDa protein 2 OS=Mus musculus OX=10090 GN=Hspa2 PE=1 SV=2	Hspa2	3.8234	0.000623243	Up	69.641	32.7	17	9	1.98635	1.72858	1.34655	1.27995	0.496191	0.37696	0.544549	0.240866
P17751	Triosephosphate isomerase OS=Mus musculus OX=10090 GN=Tpi1 PE=1 SV=5	Tpi1	1.6111	0.00491683	Up	26.712	83.1	15	15	1.20181	1.63155	1.10101	1.00177	0.781931	0.770864	0.746952	0.764119
P20801	Troponin C, skeletal muscle OS=Mus musculus OX=10090 GN=Tnnc2 PE=1 SV=2	Tnnc2	18.9073	0.00160087	Up	18.11	61.2	9	9	2.95898	1.56868	1.85982	1.21065	0.015624	0.046316	0.045398	0.294525
P21107	Tropomyosin alpha-3 chain OS=Mus musculus OX=10090 GN=Tpm3 PE=1 SV=3	Tpm3	4.0931	0.00149134	Up	32.994	67	29	14	2.72328	1.07876	1.15181	1.4754	0.319381	0.348493	0.342797	0.560074
P21550	Beta-enolase OS=Mus musculus OX=10090 GN=Eno3 PE=1 SV=3	Eno3	24.8609	0.000555939	Up	47.024	60.4	23	18	2.17594	2.93716	1.48606	1.09149	0.019163	0.044595	0.050223	0.195366
P21981	Protein-glutamine gamma-glutamyltransferase 2 OS=Mus musculus OX=10090 GN=Tgm2 PE=1 SV=4	Tgm2	1.5599	0.00467618	Up	77.06	36.4	19	19	1.25043	1.1988	0.936272	1.48939	0.787894	0.734725	0.825355	0.777132
P23506	Protein-L-isoaspartate(D-aspartate) O-methyltransferase OS=Mus musculus OX=10090 GN=Pcmt1 PE=1 SV=3	Pcmt1	1.5556	0.0213664	Up	24.634	57.3	9	9	1.33087	1.46832	1.13238	0.938054	0.787796	0.805801	0.761241	0.77554
P23927	Alpha-crystallin B chain OS=Mus musculus OX=10090 GN=Cryab PE=1 SV=2	Cryab	17.2191	0.0062996	Up	20.069	61.7	9	9	2.01039	2.17926	1.21862	1.29955		0.014654	0.013795	0.263719
P24549	Retinal dehydrogenase 1 OS=Mus musculus OX=10090 GN=Aldh1a1 PE=1 SV=5	Aldh1a1	1.5611	0.0230616	Up	54.467	53.7	18	11	1.58149	1.25673	1.11686	0.921227	0.786436	0.866689	0.595541	0.875035
P26883	Peptidyl-prolyl cis-trans isomerase FKBP1A OS=Mus musculus OX=10090 GN=Fkbp1a PE=1 SV=2	Fkbp1a	1.5062	0.0233648	Up	11.922	41.7	6	6	1.51655	1.2632	1.00663	1.02158	0.827826	0.809858	0.811323	0.743027
P27659	60S ribosomal protein L3 OS=Mus musculus OX=10090 GN=Rpl3 PE=1 SV=3	Rpl3	0.6051	0.00291715	Down	46.109	40.9	17	17	0.541337	0.797334	0.821656	0.85545	1.28066	1.23987	1.19524	1.26845
P28650	Adenylosuccinate synthetase isozyme 1 OS=Mus musculus OX=10090 GN=Adss1 PE=1 SV=2	Adss1	4.0786	0.00187075	Up	50.254	60.8	20	20	1.77995	2.43692	1.20314	1.00474	0.227966	0.412465	0.462101	0.47271
P28653	Biglycan OS=Mus musculus OX=10090 GN=Bgn PE=1 SV=1	Bgn	1.6694	0.0151879	Up	41.639	41.5	11	10	1.72097	1.0911	1.29943	0.891583	0.728621	0.753334	0.690183	0.824776
P28654	Decorin OS=Mus musculus OX=10090 GN=Dcn PE=1 SV=1	Dcn	2.4482	0.00910428	Up	39.809	37.9	12	11	2.24364	1.34721	1.12823	0.960867	0.387805	0.711843	0.669315	0.551086
P31001	Desmin OS=Mus musculus OX=10090 GN=Des PE=1 SV=3	Des	18.2282	0.00212194	Up	53.497	65.2	31	25	3.38513	1.24933	1.93535	1.01414	0.01679	0.050501	0.061764	0.287001
P31428	Dipeptidase 1 OS=Mus musculus OX=10090 GN=Dpep1 PE=1 SV=2	Dpep1	1.6257	0.0100621	Up	45.722	37.6	10	10	1.56396	1.18033	1.22696	0.98199	0.922962	0.821385	0.624014	0.678406
P31532	Serum amyloid A-4 protein OS=Mus musculus OX=10090 GN=Saa4 PE=1 SV=2	Saa4	1.6229	0.0435138	Up	15.088	41.5	5	5	1.56703	0.98065	1.16721	1.23499	1.10956	0.742495	0.464545	0.733513
P32848	Parvalbumin alpha OS=Mus musculus OX=10090 GN=Pvalb PE=1 SV=3	Pvalb	27.2282	0.000310402	Up	11.93	85.5	19	19	2.14995	3.37478	1.40539	0.786482	0.04016	0.059783	0.034561	0.148901
P34152	Focal adhesion kinase 1 OS=Mus musculus OX=10090 GN=Ptk2 PE=1 SV=4	Ptk2	0.4875	0.000504858	Down	119.24	5.4	4	4		0.664367	0.521808	0.687997	1.2126	1.45448	1.27453	1.18423
P35922	Synaptic functional regulator FMR1 OS=Mus musculus OX=10090 GN=Fmr1 PE=1 SV=1	Fmr1	0.6506	0.00823576	Down	68.988	10.4	5	3		0.703007	0.753171	0.839376	0.986983	1.21634	1.09141	1.40971
P40936	Indolethylamine N-methyltransferase OS=Mus musculus OX=10090 GN=Inmt PE=1 SV=1	Inmt	2.3814	0.011132	Up	29.459	44.3	9	9	1.98962	1.67502	1.12117	0.848275	0.449429	0.597945	0.81325	0.505289
P42225	Signal transducer and activator of transcription 1 OS=Mus musculus OX=10090 GN=Stat1 PE=1 SV=1	Stat1	0.6122	0.040438	Down	87.196	36.7	22	22	0.864196	0.73464	0.785681	0.653432	1.0462	0.867894	1.40119	1.64676
P45591	Cofilin-2 OS=Mus musculus OX=10090 GN=Cfl2 PE=1 SV=1	Cfl2	3.8039	0.000422542	Up	18.709	74.7	11	10	1.78022	2.22023	1.2522	1.08204	0.439794	0.349005	0.362497	0.514014
P46664	Adenylosuccinate synthetase isozyme 2 OS=Mus musculus OX=10090 GN=Adss2 PE=1 SV=2	Adss2	0.6317	0.000275464	Down	50.02	22.1	7	7	0.659579	0.754199	0.817264	0.866065	1.2346	1.26842	1.2287	1.17118
P46735	Unconventional myosin-Ib OS=Mus musculus OX=10090 GN=Myo1b PE=1 SV=3	Myo1b	0.5793	0.00687496	Down	128.56	18.1	13	13	0.571474	0.645025	0.739071	0.97879	1.46819	1.15637	1.3823	1.05879
P47753	F-actin-capping protein subunit alpha-1 OS=Mus musculus OX=10090 GN=Capza1 PE=1 SV=4	Capza1	0.3213	1.53969e-05	Down	32.939	40.2	8	6	0.414352	0.427848	0.603615	0.49973	1.44957	1.51515	1.64144	1.4483
P47757	F-actin-capping protein subunit beta OS=Mus musculus OX=10090 GN=Capzb PE=1 SV=3	Capzb	0.628	0.00062403	Down	31.345	53.1	13	13	0.878475	0.693678	0.823262	0.690526	1.3188	1.16434	1.29836	1.13257
P47857	ATP-dependent 6-phosphofructokinase, muscle type OS=Mus musculus OX=10090 GN=Pfkm PE=1 SV=3	Pfkm	5.9987	0.000330148	Up	85.268	58.2	34	30	2.01865	2.5375	1.39456	0.906222	0.254843	0.262696	0.27885	0.346677
P47915	60S ribosomal protein L29 OS=Mus musculus OX=10090 GN=Rpl29 PE=1 SV=2	Rpl29	0.5965	0.0133205	Down	17.587	18.8	3	3	0.458313	0.942186	0.752197	0.836411	1.29497	1.22668	1.23024	1.259
P47963	60S ribosomal protein L13 OS=Mus musculus OX=10090 GN=Rpl13 PE=1 SV=3	Rpl13	0.6547	0.00343031	Down	24.305	35.5	7	7	0.616866	0.942491	0.755665	0.850285	1.25672	1.24437	1.16667	1.16693
P48453	Serine/threonine-protein phosphatase 2B catalytic subunit beta isoform OS=Mus musculus OX=10090 GN=Ppp3cb PE=1 SV=2	Ppp3cb	2.5683	0.0100547	Up	59.173	15.8	7	3	1.83548	1.89014	1.33616	0.696228	0.517349	0.546996	0.54201	0.635635
P48962	ADP/ATP translocase 1 OS=Mus musculus OX=10090 GN=Slc25a4 PE=1 SV=4	Slc25a4	2.2957	0.00886536	Up	32.904	78.2	27	15	1.89268	1.43925	1.23219	1.00849	0.608136	0.592249	0.615934	0.611067
P50096	Inosine-5'-monophosphate dehydrogenase 1 OS=Mus musculus OX=10090 GN=Impdh1 PE=1 SV=2	Impdh1	0.4798	0.0368024	Down	55.278	29.4	11	11	0.680819	0.742261	0.691994	0.478966	1.00818	2.44319	0.978637	0.975953
P50462	Cysteine and glycine-rich protein 3 OS=Mus musculus OX=10090 GN=Csrp3 PE=1 SV=1	Csrp3	5.1975	0.00310233	Up	20.895	57.7	8	8	2.42945	1.55544	1.16309	0.969295	0.420932		0.274524	0.187269
P51432	1-phosphatidylinositol 4,5-bisphosphate phosphodiesterase beta-3 OS=Mus musculus OX=10090 GN=Plcb3 PE=1 SV=2	Plcb3	0.5208	0.000389945	Down	139.49	12	11	11	0.709159	0.669319	0.648065	0.712996	1.16303	1.46223	1.41055	1.22465
P51667	Myosin regulatory light chain 2, ventricular/cardiac muscle isoform OS=Mus musculus OX=10090 GN=Myl2 PE=1 SV=3	Myl2	16.6058	0.0205646	Up	18.864	86.7	14	12	2.53427	1.59515	1.22625	1.34185		0.000544	0.000726	0.301222
P51807	Dynein light chain Tctex-type 1 OS=Mus musculus OX=10090 GN=Dynlt1 PE=1 SV=1	Dynlt1	0.6276	0.0125747	Down	12.483	30.1	2	2		0.85988	0.730387	0.650025	1.21064	0.964726	1.13015	1.45419
P51885	Lumican OS=Mus musculus OX=10090 GN=Lum PE=1 SV=2	Lum	1.6868	0.0308605	Up	38.265	42.9	11	7	1.79465	1.25414	1.07624	0.8974	0.541861	0.795095	0.860461	0.780155
P55302	Alpha-2-macroglobulin receptor-associated protein OS=Mus musculus OX=10090 GN=Lrpap1 PE=1 SV=1	Lrpap1	1.5533	0.0252834	Up	42.215	24.7	8	8	1.42179	1.47379	1.13542	0.835798	0.77392	0.680729	0.781457	0.897095
P56135	ATP synthase subunit f, mitochondrial OS=Mus musculus OX=10090 GN=Atp5mf PE=1 SV=3	Atp5mf	1.6202	0.0240542	Up	10.344	26.1	2	2	1.8178	1.16362	1.04291	0.922485	0.75817	0.741457	0.738368	0.815189
P56198	Cell death activator CIDE-3 OS=Mus musculus OX=10090 GN=Cidec PE=1 SV=2	Cidec	1.5277	0.00719064	Up	27.324	16.7	3	3	1.11438		1.1805	1.33138	0.895708	0.757283	0.720754
P56379	ATP synthase subunit ATP5MPL, mitochondrial OS=Mus musculus OX=10090 GN=Atp5mpl PE=1 SV=1	Atp5mpl	1.6237	0.000194081	Up	6.6979	29.3	2	2	1.29577	1.36358	1.20754	1.08402	0.795268	0.703204	0.738364	0.812253
P56480	ATP synthase subunit beta, mitochondrial OS=Mus musculus OX=10090 GN=Atp5f1b PE=1 SV=2	Atp5f1b	1.8813	0.000694486	Up	56.3	69.8	24	24	1.62889	1.36755	1.14679	1.08021	0.675554	0.655219	0.695889	0.749894
P56565	Protein S100-A1 OS=Mus musculus OX=10090 GN=S100a1 PE=1 SV=2	S100a1	0.3931	0.00472072	Down	10.505	33	3	3	0.333866		0.700511	0.559473	1.10104	1.35569	1.45696	1.49247
P58044	Isopentenyl-diphosphate Delta-isomerase 1 OS=Mus musculus OX=10090 GN=Idi1 PE=1 SV=1	Idi1	0.5877	0.0326797	Down	26.289	44.5	7	7	0.418056	0.786108	0.63359	1.12352	1.44479	1.11827	1.24396	1.23171
P58771	Tropomyosin alpha-1 chain OS=Mus musculus OX=10090 GN=Tpm1 PE=1 SV=1	Tpm1	9.179	0.000377151	Up	32.68	70.4	29	10	2.68987	1.80587	1.61032	1.10801	0.105371	0.150718	0.166285	0.363555
P62075	Mitochondrial import inner membrane translocase subunit Tim13 OS=Mus musculus OX=10090 GN=Timm13 PE=1 SV=1	Timm13	0.6357	0.0218588	Down	10.458	78.9	8	8	0.640813	0.634128	0.845122	0.989127	1.26654	1.21715	1.18198	1.22514
P62257	Ubiquitin-conjugating enzyme E2 H OS=Mus musculus OX=10090 GN=Ube2h PE=1 SV=1	Ube2h	0.5998	0.0224641	Down	20.655	16.4	2	2	0.435056	0.992955	0.785906	0.785578	1.28454	1.15264	1.37606	1.18726
P62264	40S ribosomal protein S14 OS=Mus musculus OX=10090 GN=Rps14 PE=1 SV=3	Rps14	0.6445	0.000542046	Down	16.273	36.4	5	5	0.657849	0.862393	0.789729	0.825381	1.31957	1.21299	1.16092	1.17117
P62631	Elongation factor 1-alpha 2 OS=Mus musculus OX=10090 GN=Eef1a2 PE=1 SV=1	Eef1a2	60.9443	0.00199978	Up	50.454	65.2	23	14	2.18356	2.60241	1.28396	0.844974		0.00361	0.007508	0.073979
P68134	Actin, alpha skeletal muscle OS=Mus musculus OX=10090 GN=Acta1 PE=1 SV=1	Acta1	5.2404	0.000182666	Up	42.051	91	40	6	2.39677	1.64533	1.58493	1.09101	0.262827	0.300576	0.273066	0.445494
P68368	Tubulin alpha-4A chain OS=Mus musculus OX=10090 GN=Tuba4a PE=1 SV=1	Tuba4a	1.5729	0.00949798	Up	49.924	51.6	16	3	1.48778	1.20487	1.10853	1.08945	0.684832	0.843895	0.619099	0.961548
P70670	Nascent polypeptide-associated complex subunit alpha, muscle-specific form OS=Mus musculus OX=10090 GN=Naca PE=1 SV=2	Naca	1.9676	0.0169435	Up	220.5	30.8	38	38	1.26443	2.03716	1.1831	0.819559	0.711623	0.6114	0.650359	0.72237
P70677	Caspase-3 OS=Mus musculus OX=10090 GN=Casp3 PE=1 SV=1	Casp3	0.5809	0.00558852	Down	31.474	13.4	3	3	0.778084		0.626256	0.800239	1.15274		1.42612	1.21656
P81270	Transcriptional regulator ERG OS=Mus musculus OX=10090 GN=Erg PE=1 SV=2	Erg	2.348	0.0167469	Up	54.614	7.2	2	2		1.40389		1.83623	0.476037	0.633441	0.741788	0.908614
P82198	Transforming growth factor-beta-induced protein ig-h3 OS=Mus musculus OX=10090 GN=Tgfbi PE=1 SV=1	Tgfbi	1.6983	0.0333533	Up	74.596	24.7	13	12	1.82155	1.25054	1.1533	0.809832	0.611544	0.726745	0.778358	0.848131
P82347	Delta-sarcoglycan OS=Mus musculus OX=10090 GN=Sgcd PE=1 SV=1	Sgcd	1.626	0.00118932	Up	32.133	30.8	7	7	1.43123	1.28907	1.10171	1.13152	0.843134	0.650286	0.815458	0.737584
P82348	Gamma-sarcoglycan OS=Mus musculus OX=10090 GN=Sgcg PE=1 SV=2	Sgcg	2.0505	0.00293447	Up	32.081	21.6	4	4	1.63069	1.37556	1.31656	1.05466	0.851062	0.471901	0.627135	0.672442
P82349	Beta-sarcoglycan OS=Mus musculus OX=10090 GN=Sgcb PE=1 SV=1	Sgcb	1.7688	0.00618342	Up	34.872	40	8	8	1.62398	1.24886	1.14034	1.09753	0.922179	0.544675	0.691281	0.731156
P97364	Selenide, water dikinase 2 OS=Mus musculus OX=10090 GN=Sephs2 PE=1 SV=3	Sephs2	0.6629	0.000205749	Down	47.833	24.6	7	7	0.734584	0.807055	0.837288	0.810269	1.15706	1.35604	1.18427	1.11343
P97384	Annexin A11 OS=Mus musculus OX=10090 GN=Anxa11 PE=1 SV=2	Anxa11	1.6373	0.0149897	Up	54.079	21.9	9	9	1.33403	1.55111	1.0061	1.07531	0.735672	0.799865	0.766156	0.731763
P97443	Histone-lysine N-methyltransferase Smyd1 OS=Mus musculus OX=10090 GN=Smyd1 PE=1 SV=3	Smyd1	39.6086	0.00567578	Up	56.495	52.2	18	18	2.70745	1.63364	0.620534	0.963584		0.011226		0.063571
P97447	Four and a half LIM domains protein 1 OS=Mus musculus OX=10090 GN=Fhl1 PE=1 SV=3	Fhl1	10.1046	0.000119391	Up	31.888	69.3	22	22	2.62262	1.4873	1.66227	1.50739	0.162512	0.140544	0.103524	0.313841
P97450	ATP synthase-coupling factor 6, mitochondrial OS=Mus musculus OX=10090 GN=Atp5pf PE=1 SV=1	Atp5pf	1.6789	0.000159697	Up	12.496	41.7	4	4	1.43465	1.29444	1.12904	1.15555	0.731593	0.698282	0.766079	0.790359
P97457	Myosin regulatory light chain 2, skeletal muscle isoform OS=Mus musculus OX=10090 GN=Mylpf PE=1 SV=3	Mylpf	25.4374	0.00437316	Up	18.955	88.8	19	19	2.70149	2.31051	1.69633	0.989067	0.003309	0.042971	0.050201	0.206121
P97493	Thioredoxin, mitochondrial OS=Mus musculus OX=10090 GN=Txn2 PE=1 SV=1	Txn2	0.6388	0.017797	Down	18.255	36.7	3	3	0.593547	0.642734	0.807941	1.07418	1.11733	1.10828	1.23146	1.42453
Q02780	Nuclear factor 1 A-type OS=Mus musculus OX=10090 GN=Nfia PE=1 SV=1	Nfia	0.5438	0.0170093	Down	58.552	10.9	4	2	0.473003	0.905284	0.59888	0.840715	0.960044	1.60555	1.45672	1.15981
Q02788	Collagen alpha-2(VI) chain OS=Mus musculus OX=10090 GN=Col6a2 PE=1 SV=3	Col6a2	1.5419	0.0429669	Up	110.33	30.4	26	26	1.62112	1.25676	1.0778	0.897097	0.63593	0.645401	0.877614	0.988285
Q03249	Galactose-1-phosphate uridylyltransferase OS=Mus musculus OX=10090 GN=Galt PE=1 SV=3	Galt	0.4905	0.0196825	Down	43.232	7.4	2	2		0.737892		0.494117		1.27272	1.34129	1.15398
Q03265	ATP synthase subunit alpha, mitochondrial OS=Mus musculus OX=10090 GN=Atp5f1a PE=1 SV=1	Atp5f1a	1.7458	0.000817371	Up	59.752	61.1	33	33	1.57138	1.29071	1.15063	1.07371	0.696717	0.693812	0.733995	0.789046
Q04750	DNA topoisomerase 1 OS=Mus musculus OX=10090 GN=Top1 PE=1 SV=2	Top1	0.4183	0.00216593	Down	90.875	8	5	5	0.493796	0.686247		0.491549	1.40106	1.69113	1.11969	1.11653
Q04857	Collagen alpha-1(VI) chain OS=Mus musculus OX=10090 GN=Col6a1 PE=1 SV=1	Col6a1	1.5642	0.0356649	Up	108.49	32.7	25	25	1.58907	1.27998	1.09228	0.918769	0.634589	0.617244	0.873046	0.995032
Q05117	Tartrate-resistant acid phosphatase type 5 OS=Mus musculus OX=10090 GN=Acp5 PE=1 SV=2	Acp5	0.5399	0.0239228	Down	36.807	31.2	5	5	0.423234	0.645966	0.571903	1.16369	1.14732	1.1983	1.23266	1.61693
Q06185	ATP synthase subunit e, mitochondrial OS=Mus musculus OX=10090 GN=Atp5me PE=1 SV=2	Atp5me	1.9418	0.00128181	Up	8.2355	62	5	5	1.71398	1.35929	1.11665	1.09068	0.702661	0.593302	0.697605	0.725833
Q07813	Apoptosis regulator BAX OS=Mus musculus OX=10090 GN=Bax PE=1 SV=1	Bax	0.5829	0.00777146	Down	21.394	22.9	3	3	0.716267	0.658331	0.75486		1.51914	0.939645	1.25928	1.15248
Q08642	Protein-arginine deiminase type-2 OS=Mus musculus OX=10090 GN=Padi2 PE=1 SV=2	Padi2	40.2216	0.0106667	Up	76.249	40.3	20	20	3.41014	0.799067	1.24531	0.471806	0.010475			0.063196
Q2VLH6	Scavenger receptor cysteine-rich type 1 protein M130 OS=Mus musculus OX=10090 GN=Cd163 PE=1 SV=2	Cd163	1.8772	0.0464359	Up	120.92	8.3	6	6	1.72519	1.25044	0.939003			0.582318	0.627174	0.875872
Q3TBW2	39S ribosomal protein L10, mitochondrial OS=Mus musculus OX=10090 GN=Mrpl10 PE=1 SV=2	Mrpl10	0.5842	0.00483719	Down	29.395	44.7	7	7	0.596285	0.68026	0.798356	0.87517	1.21617	1.32548	1.18633	1.32195
Q3TJD7	PDZ and LIM domain protein 7 OS=Mus musculus OX=10090 GN=Pdlim7 PE=1 SV=1	Pdlim7	10.5336	0.00128275	Up	50.118	31.3	11	10	2.3432	3.05043	1.22005	0.692693	0.120164	0.246452	0.102033	0.224976
Q3TKT4	Transcription activator BRG1 OS=Mus musculus OX=10090 GN=Smarca4 PE=1 SV=1	Smarca4	0.5275	0.0192643	Down	181.43	4.1	5	5	0.4628	0.626974	1.12983	0.543086	1.07664	1.14055	1.38804	1.63208
Q3TVI8	Pre-B-cell leukemia transcription factor-interacting protein 1 OS=Mus musculus OX=10090 GN=Pbxip1 PE=1 SV=2	Pbxip1	14.5803	0.00875039	Up	81.163	24.5	13	13	2.44157	2.04219	1.65929	0.514497		0.154285	0.022986	0.165189
Q3U2A8	Valine--tRNA ligase, mitochondrial OS=Mus musculus OX=10090 GN=Vars2 PE=1 SV=2	Vars2	0.606	0.00469928	Down	118.46	18.8	15	15	0.540394	0.747616	0.802216	0.928345	1.15238	1.24291	1.34206	1.24408
Q3UQ84	Threonine--tRNA ligase, mitochondrial OS=Mus musculus OX=10090 GN=Tars2 PE=1 SV=1	Tars2	0.6614	0.00331236	Down	81.699	33.3	17	17	0.690313	0.69771	0.845076	0.951639	1.14359	1.10854	1.2123	1.35083
Q3URD3	Sarcolemmal membrane-associated protein OS=Mus musculus OX=10090 GN=Slmap PE=1 SV=2	Slmap	2.0749	0.0115447	Up	96.932	18.2	12	12	1.9922	1.4399	1.04183	0.924356	0.729978	0.527452	0.582581	0.761704
Q3UV70	[Pyruvate dehydrogenase [acetyl-transferring]]-phosphatase 1, mitochondrial OS=Mus musculus OX=10090 GN=Pdp1 PE=1 SV=1	Pdp1	3.7259	0.00317268	Up	61.18	33.5	11	11	1.9656	2.22512	1.3913	0.725157	0.512489	0.367982	0.400509	0.411835
Q3V1D3	AMP deaminase 1 OS=Mus musculus OX=10090 GN=Ampd1 PE=1 SV=2	Ampd1	61.1195	0.000427868	Up	86.104	43.8	26	23	2.28113	2.74345	2.29217	0.554463	0.007347	0.016306	0.044185	0.060946
Q4ACU6	SH3 and multiple ankyrin repeat domains protein 3 OS=Mus musculus OX=10090 GN=Shank3 PE=1 SV=3	Shank3	0.5665	0.0426277	Down	185.39	11.2	13	13	0.483081	0.535895	1.06182	0.812134	1.23613	1.30616	1.24457	1.32021
Q4VBD2	Transmembrane anterior posterior transformation protein 1 OS=Mus musculus OX=10090 GN=Tapt1 PE=1 SV=2	Tapt1	1.8095	0.0100418	Up	63.893	12.4	5	5	1.8467	1.29086	1.04016	0.974813	0.772024	0.746312	0.616543	0.712584
Q5EBG6	Heat shock protein beta-6 OS=Mus musculus OX=10090 GN=Hspb6 PE=1 SV=1	Hspb6	21.5944	0.0117976	Up	17.521	61.7	6	6	3.23874	0.553054	1.62889	1.34436		0.005732	0.005885	0.223341
Q5NCE8	Magnesium transporter MRS2 homolog, mitochondrial OS=Mus musculus OX=10090 GN=Mrs2 PE=2 SV=2	Mrs2	0.6404	0.0482663	Down	49.299	25.6	8	8	0.603357	0.564912	0.745835	1.20892	1.15678	0.950453	1.4344	1.33534
Q5SWU9	Acetyl-CoA carboxylase 1 OS=Mus musculus OX=10090 GN=Acaca PE=1 SV=1	Acaca	0.6079	0.0455914	Down	265.25	64	113	100	0.438079	1.02529	0.758597	0.802724	1.62158	0.974292	1.23912	1.14031
Q5SX39	Myosin-4 OS=Mus musculus OX=10090 GN=Myh4 PE=2 SV=1	Myh4	14.2431	0.00381725	Up	222.86	70.2	178	43	2.88792	1.75386	1.6053	1.22809	0.01328	0.066966	0.097302	0.347281
Q5SX40	Myosin-1 OS=Mus musculus OX=10090 GN=Myh1 PE=1 SV=1	Myh1	16.9275	0.0337415	Up	223.34	66.2	162	34	2.88099	1.54862	1.50837	1.61578	0.002227	0.009813	0.096962	0.33724
Q5XKE0	Myosin-binding protein C, fast-type OS=Mus musculus OX=10090 GN=Mybpc2 PE=1 SV=1	Mybpc2	33.5019	0.00392252	Up	127.35	67.4	60	60	2.17281	2.53337	1.43687	0.70367		0.007982	0.009032	0.136262
Q60634	Flotillin-2 OS=Mus musculus OX=10090 GN=Flot2 PE=1 SV=2	Flot2	1.5566	0.0042587	Up	47.037	40.7	14	14	1.41259	1.26871	1.23226	0.957317	0.879149	0.785138	0.785488	0.679347
Q60854	Serpin B6 OS=Mus musculus OX=10090 GN=Serpinb6 PE=1 SV=1	Serpinb6	1.6585	0.0169972	Up	42.598	53.4	14	14	1.49005	1.54758	1.08988	0.863232	0.661475	0.719941	0.795145	0.832698
Q60932	Voltage-dependent anion-selective channel protein 1 OS=Mus musculus OX=10090 GN=Vdac1 PE=1 SV=3	Vdac1	1.5231	0.00133586	Up	32.351	71.3	18	18	1.3791	1.13081	1.21294	1.10649	0.830499	0.669946	0.809706	0.860501
Q61024	Asparagine synthetase [glutamine-hydrolyzing] OS=Mus musculus OX=10090 GN=Asns PE=1 SV=3	Asns	0.6579	0.0198021	Down	64.282	22.1	10	10	0.700051	0.981734	0.713124	0.779721	0.919716	1.11701	1.27735	1.51129
Q61234	Alpha-1-syntrophin OS=Mus musculus OX=10090 GN=Snta1 PE=1 SV=1	Snta1	4.8549	0.000140823	Up	53.664	21.3	7	7	2.07796	2.11903	1.3641	1.07255	0.324271	0.305311	0.318459	0.418325
Q61285	ATP-binding cassette sub-family D member 2 OS=Mus musculus OX=10090 GN=Abcd2 PE=1 SV=1	Abcd2	2.3464	0.00312525	Up	83.482	39	22	21	1.49454	1.19789	1.14733	1.76963	0.907702	0.495424	0.521031	0.466438
Q61292	Laminin subunit beta-2 OS=Mus musculus OX=10090 GN=Lamb2 PE=1 SV=2	Lamb2	1.9417	0.0398774	Up	196.58	39.9	50	50	2.05604	1.24538	1.25849	0.720589	0.852181	0.703361	0.597285	0.566667
Q61334	B-cell receptor-associated protein 29 OS=Mus musculus OX=10090 GN=Bcap29 PE=1 SV=1	Bcap29	1.5155	0.00187576	Up	27.964	16.2	5	5	1.47599	1.07568	1.10951	1.15851	0.804603	0.739398	0.786294	0.850013
Q61595	Kinectin OS=Mus musculus OX=10090 GN=Ktn1 PE=1 SV=1	Ktn1	2.2049	0.00367256	Up	152.59	14.8	14	14	1.5731	1.37836	1.56845	0.983864	0.715904	0.408704	0.6761	0.695506
Q61704	Inter-alpha-trypsin inhibitor heavy chain H3 OS=Mus musculus OX=10090 GN=Itih3 PE=1 SV=3	Itih3	2.47	0.00929646	Up	99.357	8.9	5	5	1.56188	1.32572	1.01242	1.46956	0.321652		0.695077	0.613694
Q61733	28S ribosomal protein S31, mitochondrial OS=Mus musculus OX=10090 GN=Mrps31 PE=1 SV=1	Mrps31	0.6531	0.0279971	Down	43.88	52.1	15	15	0.491281	0.784874	0.845332	1.0391	1.18251	1.24508	1.26286	1.14896
Q61879	Myosin-10 OS=Mus musculus OX=10090 GN=Myh10 PE=1 SV=2	Myh10	0.2081	0.00761703	Down	228.99	25.1	38	23	0.563812	0.084812	0.335936	0.393311	1.25178	1.60605	2.42107	1.34323
Q61941	NAD(P) transhydrogenase, mitochondrial OS=Mus musculus OX=10090 GN=Nnt PE=1 SV=2	Nnt	14.3593	0.000174142	Up	113.84	36.5	27	27	2.727	1.76464	1.32809	1.65942	0.059641	0.085527	0.136506	0.239184
Q62000	Mimecan OS=Mus musculus OX=10090 GN=Ogn PE=1 SV=1	Ogn	2.0084	0.0405114	Up	34.012	37.9	9	9	2.19649	1.21724	1.17614	0.750951	0.488145	0.662955	0.834428	0.673663
Q62234	Myomesin-1 OS=Mus musculus OX=10090 GN=Myom1 PE=1 SV=2	Myom1	37.5197	0.0010086	Up	185.46	58.2	81	81	2.90817	2.1708	1.5381	1.17524	0.010158	0.008629	0.009699	0.1792
Q62264	Thyroid hormone-inducible hepatic protein OS=Mus musculus OX=10090 GN=Thrsp PE=1 SV=1	Thrsp	0.591	0.00744728	Down	17.093	85.3	8	8	0.511496	0.855343	0.714302	0.890456	1.44057	1.11496	1.27142	1.20147
Q63810	Calcineurin subunit B type 1 OS=Mus musculus OX=10090 GN=Ppp3r1 PE=1 SV=3	Ppp3r1	1.5272	0.0188831	Up	19.3	30	4	4	1.27898	1.55508	1.1306	0.869755	0.764494	0.87691	0.768944	0.755235
Q64261	Cyclin-dependent kinase 6 OS=Mus musculus OX=10090 GN=Cdk6 PE=1 SV=2	Cdk6	0.6533	0.00131251	Down	37.028	16	4	4			0.741677	0.775261	1.11183	1.15943	1.21181
Q64331	Unconventional myosin-VI OS=Mus musculus OX=10090 GN=Myo6 PE=1 SV=1	Myo6	0.3293	0.000189383	Down	146.41	8.5	8	8	0.47171	0.469428	0.641251	0.399606	1.5581	1.32609	1.89738	1.23643
Q64518	Sarcoplasmic/endoplasmic reticulum calcium ATPase 3 OS=Mus musculus OX=10090 GN=Atp2a3 PE=1 SV=4	Atp2a3	23.7733	0.00272384	Up	109.53	15.8	16	3	2.53385	2.01681	1.43649	0.798769		0.017908	0.026366	0.169808
Q64669	NAD(P)H dehydrogenase [quinone] 1 OS=Mus musculus OX=10090 GN=Nqo1 PE=1 SV=3	Nqo1	2.2568	0.012668	Up	30.959	12	3	3	1.10982	1.46657	0.862535	1.81501	0.484838		0.607535	0.653687
Q69ZN7	Myoferlin OS=Mus musculus OX=10090 GN=Myof PE=1 SV=2	Myof	3.3621	0.00989276	Up	233.32	9	14	13	2.54492	1.40697	1.06037		0.408994	0.324803	0.694739	0.559194
Q69ZX8	Actin-binding LIM protein 3 OS=Mus musculus OX=10090 GN=Ablim3 PE=1 SV=2	Ablim3	0.5873	0.0180962	Down	77.63	11.3	6	5	0.624542	0.559919	0.864766	0.910915	1.20753	1.2852	1.29926	1.24788
Q6P8J7	Creatine kinase S-type, mitochondrial OS=Mus musculus OX=10090 GN=Ckmt2 PE=1 SV=1	Ckmt2	27.4198	0.00909905	Up	47.473	60.6	22	20	3.47333	1.63124	0.930521	0.778534		0.008561	0.003455	0.174354
Q6P8X1	Sorting nexin-6 OS=Mus musculus OX=10090 GN=Snx6 PE=1 SV=2	Snx6	0.6576	0.0276692	Down	46.648	23.9	11	10	0.58311	0.877819	0.96688	0.745873	1.16599	1.20844	1.19426	1.25762
Q6PA06	Atlastin-2 OS=Mus musculus OX=10090 GN=Atl2 PE=1 SV=1	Atl2	1.8041	0.00204267	Up	66.223	39.8	15	14	1.50629	1.46698	1.1175	1.05631	0.623037	0.676604	0.702668	0.850608
Q6PDG5	SWI/SNF complex subunit SMARCC2 OS=Mus musculus OX=10090 GN=Smarcc2 PE=1 SV=2	Smarcc2	0.6229	0.00113016	Down	132.6	7.9	7	7	0.713687	0.712108	0.853709	0.791166	1.04865	1.13846	1.37236	1.36986
Q6RUT7	Protein CCSMST1 OS=Mus musculus OX=10090 GN=Ccsmst1 PE=1 SV=1	Ccsmst1	0.6626	0.00470183	Down	15.348	14.7	2	2	0.907731	0.65906	0.892449	0.729041	1.1561	1.04404	1.29069	1.32088
Q6ZQ82	Rho GTPase-activating protein 26 OS=Mus musculus OX=10090 GN=Arhgap26 PE=1 SV=3	Arhgap26	0.4275	0.0185017	Down	92.07	5.3	3	3		0.467965		0.640927	1.03911	1.36682	1.48518
Q70IV5	Synemin OS=Mus musculus OX=10090 GN=Synm PE=1 SV=2	Synm	24.039	0.00031905	Up	173.21	26.5	29	29	3.00168	2.17823	1.93222	0.568368	0.094636	0.044054	0.069885	0.110927
Q78J03	Methionine-R-sulfoxide reductase B2, mitochondrial OS=Mus musculus OX=10090 GN=Msrb2 PE=1 SV=1	Msrb2	0.6615	0.0436024	Down	19.157	48.6	8	8	0.553362	0.637281	0.852906	1.1415	1.40291	1.19343	1.00272	1.2159
Q7TNG8	Probable D-lactate dehydrogenase, mitochondrial OS=Mus musculus OX=10090 GN=Ldhd PE=1 SV=1	Ldhd	0.605	0.00773007	Down	51.847	53.5	16	16	0.742274	0.701109	0.804574	0.767588	0.905949	1.20006	1.62283	1.25562
Q7TQ48	Sarcalumenin OS=Mus musculus OX=10090 GN=Srl PE=1 SV=2	Srl	28.4303	0.00154578	Up	54.286	71.8	27	27	2.49105	2.10274	1.38674	0.839559		0.021872	0.021502	0.136542
Q7TSH2	Phosphorylase b kinase regulatory subunit beta OS=Mus musculus OX=10090 GN=Phkb PE=1 SV=1	Phkb	7.2871	0.00205936	Up	123.89	18.4	16	16	2.2453	2.03932	1.34251	0.71965	0.241308		0.248984	0.162925
Q7TSQ8	Pyruvate dehydrogenase phosphatase regulatory subunit, mitochondrial OS=Mus musculus OX=10090 GN=Pdpr PE=1 SV=1	Pdpr	1.5529	0.0210607	Up	99.229	13.3	10	10	1.51831	1.38106	1.09126	0.8757	0.86951	0.702396	0.852791	0.708968
Q7TT50	Serine/threonine-protein kinase MRCK beta OS=Mus musculus OX=10090 GN=Cdc42bpb PE=1 SV=2	Cdc42bpb	0.6349	0.00528962	Down	194.75	10.7	13	13	0.607766	0.849562	0.719908	0.929407	1.23027	1.12492	1.41573	1.12244
Q80SW1	S-adenosylhomocysteine hydrolase-like protein 1 OS=Mus musculus OX=10090 GN=Ahcyl1 PE=1 SV=1	Ahcyl1	0.6515	0.000837803	Down	58.951	53	20	10	0.6464	0.853792	0.864354	0.791374	1.17365	1.22512	1.27874	1.16657
Q80UM3	N-alpha-acetyltransferase 15, NatA auxiliary subunit OS=Mus musculus OX=10090 GN=Naa15 PE=1 SV=1	Naa15	0.6632	0.00579011	Down	100.96	14.1	10	10	0.60875	0.948028	0.792349	0.84097	1.22754	1.17485	1.09762	1.3099
Q80XI4	Phosphatidylinositol 5-phosphate 4-kinase type-2 beta OS=Mus musculus OX=10090 GN=Pip4k2b PE=1 SV=1	Pip4k2b	1.5004	0.0146392	Up	47.318	17.1	5	3	1.38273	1.35127	1.17259	0.893978	0.69088	0.786689	0.927872	0.793994
Q80Y81	Zinc phosphodiesterase ELAC protein 2 OS=Mus musculus OX=10090 GN=Elac2 PE=1 SV=1	Elac2	0.5839	0.0437426	Down	92.718	16.2	8	7	0.349817	0.704379	1.00698	0.88814	1.24757	1.13922	1.28717	1.37674
Q80Y98	Phospholipase DDHD2 OS=Mus musculus OX=10090 GN=Ddhd2 PE=1 SV=3	Ddhd2	0.6566	0.0206193	Down	79.576	44.8	22	22	0.553352	0.80486	0.753002	1.05951	1.32409	1.04869	1.21276	1.24375
Q8BFZ3	Beta-actin-like protein 2 OS=Mus musculus OX=10090 GN=Actbl2 PE=1 SV=1	Actbl2	6.0681	0.00053005	Up	42.004	48.1	15	4	2.69124	1.72789	1.3136	1.13542	0.168989	0.253218	0.285961	0.423684
Q8BH59	Calcium-binding mitochondrial carrier protein Aralar1 OS=Mus musculus OX=10090 GN=Slc25a12 PE=1 SV=1	Slc25a12	19.278	0.000256455	Up	74.569	64.7	32	29	2.90285	2.08758	1.56372	1.05134	0.043039	0.059677	0.085517	0.206283
Q8BLF1	Neutral cholesterol ester hydrolase 1 OS=Mus musculus OX=10090 GN=Nceh1 PE=1 SV=1	Nceh1	4.1303	0.00440358	Up	45.739	12.3	4	4	2.26166	1.49419	1.22961	0.938779		0.220248	0.417746	0.437766
Q8BLY2	Threonine--tRNA ligase 2, cytoplasmic OS=Mus musculus OX=10090 GN=Tars3 PE=1 SV=1	Tars3	2.7411	0.0151405	Up	91.317	7.7	5	5	1.68318	1.78138	1.11302	0.918592	0.321771	0.417497	0.764559
Q8BMG8	Mitochondrial folate transporter/carrier OS=Mus musculus OX=10090 GN=Slc25a32 PE=1 SV=1	Slc25a32	0.6448	0.0115293	Down	35.048	35.1	7	7	0.564461	0.74172	0.779918	1.05021	1.25458	1.16191	1.26266	1.18454
Q8BNW9	Kelch repeat and BTB domain-containing protein 11 OS=Mus musculus OX=10090 GN=Kbtbd11 PE=1 SV=3	Kbtbd11	0.6415	0.000775353	Down	67.945	14.5	7	7	0.795488	0.829918	0.783575	0.717359	1.39831	1.28152	1.04727	1.14655
Q8BWZ3	N-alpha-acetyltransferase 25, NatB auxiliary subunit OS=Mus musculus OX=10090 GN=Naa25 PE=1 SV=1	Naa25	0.6071	0.0262145	Down	111.71	11.8	9	9	0.442898	0.877809	0.766506	0.934907	1.05025	1.33161	1.19791	1.39811
Q8BYL4	Tyrosine--tRNA ligase, mitochondrial OS=Mus musculus OX=10090 GN=Yars2 PE=1 SV=2	Yars2	0.6643	0.0404382	Down	52.597	41.3	13	13	0.503537	0.721218	0.805927	1.16263	1.1603	1.23835	1.15121	1.25683
Q8BYM8	Probable cysteine--tRNA ligase, mitochondrial OS=Mus musculus OX=10090 GN=Cars2 PE=1 SV=2	Cars2	0.6512	0.0225174	Down	61.271	32.7	12	12	0.558826	0.69186	0.869957	1.03433	1.08459	1.1182	1.21705	1.4252
Q8C0M9	Isoaspartyl peptidase/L-asparaginase OS=Mus musculus OX=10090 GN=Asrgl1 PE=1 SV=1	Asrgl1	1.5179	0.00654981	Up	33.95	23.6	6	6	1.15416	1.5599	1.06956	1.03914	0.715914	0.832884	0.829753	0.798691
Q8C2Q3	RNA-binding protein 14 OS=Mus musculus OX=10090 GN=Rbm14 PE=1 SV=1	Rbm14	0.4524	0.029696	Down	69.448	7.6	4	4	0.497481	0.226415	0.80717	0.960839	1.3536	1.34343	1.25656	1.55451
Q8C5Q4	G-rich sequence factor 1 OS=Mus musculus OX=10090 GN=Grsf1 PE=1 SV=2	Grsf1	0.6652	0.0165838	Down	53.076	38.8	12	12	0.680687	0.667354	0.92216	0.925574	1.24949	1.17259	1.14393	1.23822
Q8C650	Septin-10 OS=Mus musculus OX=10090 GN=Septin10 PE=1 SV=1	Septin10	0.643	0.033537	Down	52.422	35	10	9	0.575727	0.636124	0.801923	1.11721	1.45649	1.316	1.07468	1.02185
Q8C7H1	Methylmalonic aciduria type A homolog, mitochondrial OS=Mus musculus OX=10090 GN=Mmaa PE=1 SV=1	Mmaa	0.6202	0.0401947	Down	45.932	43.9	15	15	0.516141	0.670608	0.832543	1.04292	1.18776	1.15996	1.30531	1.28476
Q8CBW3	Abl interactor 1 OS=Mus musculus OX=10090 GN=Abi1 PE=1 SV=3	Abi1	0.6323	0.000851379	Down	52.287	22.2	7	7		0.740988	0.855542	0.655324	1.17728	1.16314	1.20587	1.20186
Q8CFE4	SCY1-like protein 2 OS=Mus musculus OX=10090 GN=Scyl2 PE=1 SV=1	Scyl2	0.6359	0.0043392	Down	103.32	6	4	4	0.688364	0.896798	0.838626	0.6859	1.17064	1.2873	1.18504	1.24733
Q8JZK9	Hydroxymethylglutaryl-CoA synthase, cytoplasmic OS=Mus musculus OX=10090 GN=Hmgcs1 PE=1 SV=1	Hmgcs1	0.5268	0.0378027	Down	57.568	22.3	8	8	0.696356	0.913421	0.472843	0.677707	1.46648	0.705871	1.53226	1.53505
Q8K297	Procollagen galactosyltransferase 1 OS=Mus musculus OX=10090 GN=Colgalt1 PE=1 SV=2	Colgalt1	0.3779	0.000588225	Down	71.06	4.1	2	2	0.402336	0.601267	0.542321		1.28445	1.16013	1.44422	1.56527
Q8K3K8	Optineurin OS=Mus musculus OX=10090 GN=Optn PE=1 SV=1	Optn	0.5753	0.0158021	Down	67.017	14	7	7	0.858862	0.823917	0.67638	0.562389	1.73683	0.923628	1.23492	1.18308
Q8K4K6	Pantothenate kinase 1 OS=Mus musculus OX=10090 GN=Pank1 PE=1 SV=1	Pank1	0.6025	0.00892061	Down	60.091	23.5	9	7	0.5184	0.707241	0.803364	0.97868	1.24659	1.39111	1.20486	1.14976
Q8R001	Microtubule-associated protein RP/EB family member 2 OS=Mus musculus OX=10090 GN=Mapre2 PE=1 SV=1	Mapre2	2.1341	0.00448776	Up	36.946	16.9	4	3	1.46317	1.68129	1.33783	0.965137	0.610978	0.447108	0.81321	0.68128
Q8R104	NAD-dependent protein deacetylase sirtuin-3 OS=Mus musculus OX=10090 GN=Sirt3 PE=1 SV=2	Sirt3	0.6652	0.0164919	Down	36.614	22.8	6	6	0.645059	0.687958	0.97895	0.883783	1.07343	1.27697	1.0269	1.42695
Q8R127	Saccharopine dehydrogenase-like oxidoreductase OS=Mus musculus OX=10090 GN=Sccpdh PE=1 SV=1	Sccpdh	2.3831	0.00330791	Up	47.129	7.5	2	2	1.21476		1.30833	1.38394			0.611592	0.481381
Q8R1R3	StAR-related lipid transfer protein 7, mitochondrial OS=Mus musculus OX=10090 GN=Stard7 PE=1 SV=2	Stard7	0.6513	0.0173201	Down	43.144	12.3	4	4		0.652194	0.821782		1.01091	1.12501	1.07524	1.31487
Q8R238	Serine dehydratase-like OS=Mus musculus OX=10090 GN=Sdsl PE=1 SV=1	Sdsl	0.4574	0.0189565	Down	34.732	36.5	9	9	0.430557	0.444462	0.859928	0.775988	1.35641	1.41631	1.41349	1.30285
Q8R2G4	Ecto-ADP-ribosyltransferase 3 OS=Mus musculus OX=10090 GN=Art3 PE=1 SV=2	Art3	1.7964	0.00769113	Up	42.014	31.5	10	10	1.68575	1.31533	1.28118	0.856945	0.678112	0.69561	0.735238	0.751834
Q8R2R6	Mitochondrial ribosome-associated GTPase 1 OS=Mus musculus OX=10090 GN=Mtg1 PE=1 SV=2	Mtg1	0.6027	0.00586281	Down	36.679	25.2	7	7	0.680552	0.917867	0.561532	0.848623	1.22097	1.2677	1.42077	1.08199
Q8R3F5	Malonyl-CoA-acyl carrier protein transacylase, mitochondrial OS=Mus musculus OX=10090 GN=Mcat PE=1 SV=3	Mcat	0.588	0.00310588	Down	41.928	62.7	17	17	0.52765	0.843402	0.778557	0.812504	1.20912	1.39291	1.24952	1.18633
Q8R429	Sarcoplasmic/endoplasmic reticulum calcium ATPase 1 OS=Mus musculus OX=10090 GN=Atp2a1 PE=1 SV=1	Atp2a1	22.3926	0.000242375	Up	109.42	60.9	69	46	2.76737	2.32744	1.58333	0.979877	0.048791	0.047176	0.049218	0.196804
Q8R5C5	Beta-centractin OS=Mus musculus OX=10090 GN=Actr1b PE=1 SV=1	Actr1b	0.655	0.000955666	Down	42.281	46.5	11	5	0.669125	0.790597	0.883251	0.823078	1.29926	1.10775	1.27866	1.14828
Q8R5J9	PRA1 family protein 3 OS=Mus musculus OX=10090 GN=Arl6ip5 PE=1 SV=2	Arl6ip5	1.9394	0.0133878	Up	21.557	21.3	4	4	1.72905	1.51346	1.08884	0.947059	0.72682	0.586957	0.643766	0.764055
Q8VC30	Triokinase/FMN cyclase OS=Mus musculus OX=10090 GN=Tkfc PE=1 SV=1	Tkfc	0.6495	0.00415196	Down	59.69	13.1	4	4	0.670316	0.704213	0.804369	0.971139	1.29448	1.15423	1.06759	1.33367
Q8VCB3	Glycogen [starch] synthase, liver OS=Mus musculus OX=10090 GN=Gys2 PE=1 SV=2	Gys2	0.481	0.0219192	Down	80.87	40.6	19	18	0.332471	0.600343	0.801236	0.86408	1.91848	1.1636	1.14252	1.17727
Q8VCM4	Lipoyltransferase 1, mitochondrial OS=Mus musculus OX=10090 GN=Lipt1 PE=1 SV=1	Lipt1	0.6581	0.0054342	Down	42.145	38.3	9	9	0.632559	0.740948	0.795403	1.00615	1.30999	1.21723	1.16945	1.12827
Q8VDD5	Myosin-9 OS=Mus musculus OX=10090 GN=Myh9 PE=1 SV=4	Myh9	0.5056	0.000444997	Down	226.37	46.9	79	62	0.662561	0.674817	0.649489	0.699725	1.41221	1.43414	1.47996	0.987096
Q8VEE0	Ribulose-phosphate 3-epimerase OS=Mus musculus OX=10090 GN=Rpe PE=1 SV=1	Rpe	0.5767	0.000337838	Down	24.945	22.8	2	2	0.630198	0.892181	0.697096	0.706491	1.28194	1.29632	1.19112	1.30465
Q8VEE1	LIM and cysteine-rich domains protein 1 OS=Mus musculus OX=10090 GN=Lmcd1 PE=1 SV=1	Lmcd1	7.7792	0.000824428	Up	40.996	43.6	13	12	2.59665	1.65564	1.41215	1.42431	0.195351	0.084171	0.255729	0.375992
Q8VHQ9	Acyl-coenzyme A thioesterase 11 OS=Mus musculus OX=10090 GN=Acot11 PE=1 SV=1	Acot11	0.6215	0.0344148	Down	67.354	66	29	29	0.534093	0.721319	0.81875	0.992112	1.69588	1.11301	1.13993	0.984903
Q8VHX6	Filamin-C OS=Mus musculus OX=10090 GN=Flnc PE=1 SV=3	Flnc	9.1114	0.000546347	Up	291.12	53.6	101	90	3.20581	1.41579	1.40414	1.18307	0.133026	0.129856	0.15772	0.370585
Q91UZ5	Inositol monophosphatase 2 OS=Mus musculus OX=10090 GN=Impa2 PE=1 SV=1	Impa2	0.5588	0.00701997	Down	31.716	36.2	7	7	0.510271	0.6703	0.678341	1.00881	1.48466	1.26644	1.25465	1.12654
Q91VJ2	Caveolae-associated protein 3 OS=Mus musculus OX=10090 GN=Cavin3 PE=1 SV=1	Cavin3	1.5667	0.0297812	Up	27.853	52.7	9	9	1.717	1.20796	0.903075	1.05508	0.73305	0.69499	0.922192	0.76665
Q91VR2	ATP synthase subunit gamma, mitochondrial OS=Mus musculus OX=10090 GN=Atp5f1c PE=1 SV=1	Atp5f1c	1.8711	0.000733243	Up	32.886	42.3	11	11	1.67288	1.28203	1.13051	1.12813	0.683353	0.650129	0.704117	0.748837
Q91WT8	RNA-binding protein 47 OS=Mus musculus OX=10090 GN=Rbm47 PE=1 SV=1	Rbm47	0.5005	0.0292955	Down	64.061	16.8	7	7	0.293714	0.638159	0.652819	1.08379	1.27146	1.27616	1.19874	1.58515
Q91YJ5	Translation initiation factor IF-2, mitochondrial OS=Mus musculus OX=10090 GN=Mtif2 PE=1 SV=2	Mtif2	0.6533	0.0184772	Down	81.288	24.2	12	12	0.54482	0.743396	0.846383	1.02661	1.16679	1.28042	1.30743	1.08416
Q91YN9	BAG family molecular chaperone regulator 2 OS=Mus musculus OX=10090 GN=Bag2 PE=1 SV=1	Bag2	2.0899	0.0218568	Up	23.473	20	3	3	1.94303	1.15777	1.22965	0.820909	0.61088		0.635689	0.602066
Q91YP3	Deoxyribose-phosphate aldolase OS=Mus musculus OX=10090 GN=Dera PE=1 SV=1	Dera	0.6238	0.0130038	Down	34.975	12.3	3	3	0.672444	0.796095			1.07909	1.17463	1.27774
Q91Z83	Myosin-7 OS=Mus musculus OX=10090 GN=Myh7 PE=2 SV=1	Myh7	12.0829	0.0092386	Up	222.88	62.5	136	37	3.10857	0.928298	1.48466	1.86698	0.003909	0.005405	0.005855	0.596315
Q921X9	Protein disulfide-isomerase A5 OS=Mus musculus OX=10090 GN=Pdia5 PE=1 SV=1	Pdia5	0.6612	0.045761	Down	59.266	13.5	5	5		0.761521	0.643806	0.915279	0.893579	1.49622	1.21516	1.07444
Q922J3	CAP-Gly domain-containing linker protein 1 OS=Mus musculus OX=10090 GN=Clip1 PE=1 SV=1	Clip1	3.477	0.000421604	Up	155.81	24.8	23	22	1.45881	2.3239	1.23144	1.19893	0.445622	0.406755	0.379692	0.554855
Q922P9	Putative oxidoreductase GLYR1 OS=Mus musculus OX=10090 GN=Glyr1 PE=1 SV=1	Glyr1	0.6115	0.00213479	Down	59.715	20.3	8	8	0.611939	0.775123	0.866313	0.782431	1.09468	1.24577	1.165	1.45873
Q923T9	Calcium/calmodulin-dependent protein kinase type II subunit gamma OS=Mus musculus OX=10090 GN=Camk2g PE=1 SV=1	Camk2g	4.4016	4.06852e-05	Up	59.606	36.7	13	7	2.05408	1.69253	1.56688	1.20547	0.442103	0.296818	0.353453	0.388663
Q924M7	Mannose-6-phosphate isomerase OS=Mus musculus OX=10090 GN=Mpi PE=1 SV=1	Mpi	1.9363	0.00199912	Up	46.575	40.9	11	11	1.2792	1.80942	1.14237	1.04446	0.729395	0.668586	0.657204	0.669373
Q99JB8	Protein kinase C and casein kinase II substrate protein 3 OS=Mus musculus OX=10090 GN=Pacsin3 PE=1 SV=1	Pacsin3	14.152	6.01399e-05	Up	48.584	36.8	12	12	2.46191	2.50841	1.49645	1.00525	0.118144	0.140031	0.179679	0.090129
Q99KK9	Histidine--tRNA ligase, mitochondrial OS=Mus musculus OX=10090 GN=Hars2 PE=1 SV=1	Hars2	0.6015	0.00297117	Down	56.985	44.6	17	15	0.634572	0.653423	0.747576	0.969261	1.08614	1.25317	1.35698	1.29888
Q99KY4	Cyclin-G-associated kinase OS=Mus musculus OX=10090 GN=Gak PE=1 SV=2	Gak	0.558	0.0319865	Down	143.64	6.3	6	6	0.417229	0.717706	0.520221	1.2101	1.33331	1.45882	1.22406	1.11854
Q99L45	Eukaryotic translation initiation factor 2 subunit 2 OS=Mus musculus OX=10090 GN=Eif2s2 PE=1 SV=1	Eif2s2	0.6073	0.0137447	Down	38.092	16.3	4	4		0.840326	0.602642	0.747675	1.46927	1.23043	0.952868	1.15679
Q99LB2	Dehydrogenase/reductase SDR family member 4 OS=Mus musculus OX=10090 GN=Dhrs4 PE=1 SV=3	Dhrs4	0.5046	0.0171097	Down	29.884	40.1	10	10	0.484568	0.541184	0.749702	0.907508	1.78401	1.5193	0.92454	1.08918
Q99LB7	Sarcosine dehydrogenase, mitochondrial OS=Mus musculus OX=10090 GN=Sardh PE=1 SV=1	Sardh	0.5917	0.00677236	Down	101.68	13.9	9	9		0.620963	0.807426	0.723256	0.976319	1.12867	1.40322	1.34014
Q99LS3	Phosphoserine phosphatase OS=Mus musculus OX=10090 GN=Psph PE=1 SV=1	Psph	0.5819	0.00158455	Down	25.096	37.3	8	8	0.561223	0.846952	0.765477	0.76913	1.11936	1.37389	1.22594	1.33803
Q99MR6	Serrate RNA effector molecule homolog OS=Mus musculus OX=10090 GN=Srrt PE=1 SV=1	Srrt	0.5601	0.0151066	Down	100.45	7	6	6	0.428511	0.742986	0.955587	0.745122	1.17601	1.19193	1.20712	1.55274
Q99P72	Reticulon-4 OS=Mus musculus OX=10090 GN=Rtn4 PE=1 SV=2	Rtn4	1.6597	0.00287544	Up	126.61	14.5	10	10	1.44843	1.37432	1.1966	0.972846	0.876054	0.711458	0.706706	0.713588
Q9CPQ8	ATP synthase subunit g, mitochondrial OS=Mus musculus OX=10090 GN=Atp5mg PE=1 SV=1	Atp5mg	2.0326	0.00374926	Up	11.424	41.7	4	4	1.95093	1.25633	1.02115	1.13356	0.632222	0.607005	0.735491	0.66331
Q9CPR5	39S ribosomal protein L15, mitochondrial OS=Mus musculus OX=10090 GN=Mrpl15 PE=1 SV=1	Mrpl15	0.6346	0.0107802	Down	33.541	39.7	9	9	0.68496	0.619487	0.960804	0.840658	1.0392	1.19453	1.15381	1.50655
Q9CPU4	Microsomal glutathione S-transferase 3 OS=Mus musculus OX=10090 GN=Mgst3 PE=1 SV=1	Mgst3	1.9226	0.00320411	Up	16.958	54.2	6	6	1.68707	1.41156	1.11764	1.04648	0.717281	0.540533	0.789477	0.689952
Q9CQ19	Myosin regulatory light polypeptide 9 OS=Mus musculus OX=10090 GN=Myl9 PE=1 SV=3	Myl9	0.3179	0.0022134	Down	19.854	62.2	8	3	0.573034	0.232053	0.587451	0.537245	1.41566	1.77837	1.60956	1.26663
Q9CQA1	Trafficking protein particle complex subunit 5 OS=Mus musculus OX=10090 GN=Trappc5 PE=1 SV=1	Trappc5	0.5168	0.000447576	Down	20.795	19.7	2	2		0.550995	0.680032	0.724197	1.34564	1.14228	1.31341	1.24344
Q9CQA6	Coiled-coil-helix-coiled-coil-helix domain-containing protein 1 OS=Mus musculus OX=10090 GN=Chchd1 PE=1 SV=1	Chchd1	0.547	0.029382	Down	13.608	22.9	2	2		0.521718	0.554239	0.960293	1.62009	1.25692	0.972918	1.11383
Q9CQI7	U2 small nuclear ribonucleoprotein B'' OS=Mus musculus OX=10090 GN=Snrpb2 PE=1 SV=1	Snrpb2	1.9085	0.000362399	Up	25.323	9.3	2	2	1.16573	1.35828	1.36381	1.13737	0.669312	0.669665		0.635829
Q9CQQ7	ATP synthase F(0) complex subunit B1, mitochondrial OS=Mus musculus OX=10090 GN=Atp5pb PE=1 SV=1	Atp5pb	1.8412	0.00142425	Up	28.948	54.3	16	16	1.69631	1.27197	1.10407	1.11189	0.696467	0.65575	0.682368	0.781174
Q9CQS2	H/ACA ribonucleoprotein complex subunit 3 OS=Mus musculus OX=10090 GN=Nop10 PE=3 SV=1	Nop10	0.5968	0.0189857	Down	7.7059	57.8	4	4		0.753155	0.639693	0.771548	0.841751	1.34658	1.39922	1.24805
Q9CR24	Nucleoside diphosphate-linked moiety X motif 8 OS=Mus musculus OX=10090 GN=Nudt8 PE=1 SV=1	Nudt8	0.6401	0.000481199	Down	23.252	44.8	7	7	0.748909	0.70401	0.918308	0.750881	1.28015	1.28868	1.13851	1.17055
Q9CR88	28S ribosomal protein S14, mitochondrial OS=Mus musculus OX=10090 GN=Mrps14 PE=1 SV=1	Mrps14	0.6584	0.0486283	Down	14.92	28.9	3	3	0.539645	0.583204	0.796723	1.25655	1.15702	1.22182	1.2598	1.18524
Q9CR98	Protein FAM136A OS=Mus musculus OX=10090 GN=Fam136a PE=1 SV=1	Fam136a	0.6174	0.00549723	Down	15.674	50	5	5	0.641698	0.662821	0.77097	0.978355	1.23117	1.35143	1.34076	1.02279
Q9CRB6	Tubulin polymerization-promoting protein family member 3 OS=Mus musculus OX=10090 GN=Tppp3 PE=1 SV=1	Tppp3	3.3775	0.00795212	Up	18.965	29.5	6	6	2.14007	1.90225	1.31381	0.816358	0.233497	0.432156	0.461351	0.700512
Q9CSH3	Exosome complex exonuclease RRP44 OS=Mus musculus OX=10090 GN=Dis3 PE=1 SV=4	Dis3	0.5199	0.0412153	Down	108.84	5.5	5	5			0.748724	0.538298		1.42253	1.30951	0.98094
Q9CWD8	Iron-sulfur protein NUBPL OS=Mus musculus OX=10090 GN=Nubpl PE=1 SV=2	Nubpl	0.6283	0.00832694	Down	34.139	31.7	8	8	0.523075	0.819747	0.897834	0.846269	1.2865	1.24954	1.1748	1.20224
Q9CWS0	N(G),N(G)-dimethylarginine dimethylaminohydrolase 1 OS=Mus musculus OX=10090 GN=Ddah1 PE=1 SV=3	Ddah1	3.1941	0.0253893	Up	31.381	38.9	8	8	2.46006	1.43836	1.13269	0.63779	0.409782		0.447061	0.474249
Q9CWU6	Ubiquinol-cytochrome-c reductase complex assembly factor 1 OS=Mus musculus OX=10090 GN=Uqcc1 PE=1 SV=1	Uqcc1	0.6469	0.0138573	Down	34.299	26.4	6	6	0.819176	0.572339	0.972698	0.77819	1.33092	1.01381	1.15452	1.35835
Q9CX30	Protein YIF1B OS=Mus musculus OX=10090 GN=Yif1b PE=1 SV=2	Yif1b	2.7735	0.0174624	Up	33.982	12.5	3	3	1.90897	1.57783	1.29755	0.725661	0.357979	0.626291	0.505717
Q9CXV1	Succinate dehydrogenase [ubiquinone] cytochrome b small subunit, mitochondrial OS=Mus musculus OX=10090 GN=Sdhd PE=1 SV=2	Sdhd	0.5229	0.000571247	Down	17.014	22.6	2	2	0.761529	0.558647	0.753134	0.673586	1.5135	1.20083	1.13599	1.40278
Q9CXW3	Calcyclin-binding protein OS=Mus musculus OX=10090 GN=Cacybp PE=1 SV=1	Cacybp	0.5887	0.00614496	Down	26.51	46.3	6	6	0.534201	0.902344	0.686302	0.84158	1.44892	1.31094	1.12079	1.15492
Q9CZU4	GTPase Era, mitochondrial OS=Mus musculus OX=10090 GN=Eral1 PE=2 SV=1	Eral1	0.4583	0.0116116	Down	48.186	11.9	4	4		0.478617		0.640027	1.29655	1.13359	1.51213	0.939078
Q9CZW4	Long-chain-fatty-acid--CoA ligase 3 OS=Mus musculus OX=10090 GN=Acsl3 PE=1 SV=2	Acsl3	2.3877	0.00698379	Up	80.491	7.1	3	3	1.50429	1.08963	1.31476				0.509906	0.581412
Q9D0F9	Phosphoglucomutase-1 OS=Mus musculus OX=10090 GN=Pgm1 PE=1 SV=4	Pgm1	1.5336	0.012863	Up	61.417	68.7	29	29	1.16131	1.65246	1.03611	0.992621	0.81209	0.787181	0.793722	0.764511
Q9D1I5	Methylmalonyl-CoA epimerase, mitochondrial OS=Mus musculus OX=10090 GN=Mcee PE=1 SV=1	Mcee	0.6026	0.00411806	Down	19.017	61.2	7	7	0.577503	0.696302	0.832505	0.90184	1.08594	1.31856	1.18009	1.40726
Q9D1I6	39S ribosomal protein L14, mitochondrial OS=Mus musculus OX=10090 GN=Mrpl14 PE=1 SV=1	Mrpl14	0.6644	0.0189289	Down	15.874	37.2	4	4	0.684856	0.671675	1.05072	0.786243	1.16759	1.1739	0.996134	1.46887
Q9D1J1	Adaptin ear-binding coat-associated protein 2 OS=Mus musculus OX=10090 GN=Necap2 PE=1 SV=1	Necap2	0.5906	0.0051196	Down	28.598	29.3	5	5	0.534207	0.727256	0.868745	0.840293	1.20267	1.13062	1.48133	1.21488
Q9D1L0	Coiled-coil-helix-coiled-coil-helix domain-containing protein 2 OS=Mus musculus OX=10090 GN=Chchd2 PE=2 SV=1	Chchd2	0.4983	4.29567e-05	Down	15.661	24.2	2	2	0.596896	0.670887	0.733651	0.659202	1.38497	1.3086	1.16546	1.48034
Q9D1R9	60S ribosomal protein L34 OS=Mus musculus OX=10090 GN=Rpl34 PE=1 SV=2	Rpl34	0.6343	0.00573427	Down	13.293	29.9	4	4	0.559403	0.794847	0.847288	0.903319	1.30184	1.23562	1.24471	1.11297
Q9D2R0	Acetoacetyl-CoA synthetase OS=Mus musculus OX=10090 GN=Aacs PE=1 SV=1	Aacs	0.5225	0.0315903	Down	75.199	34.7	20	20	0.434251	1.1753	0.534062	0.601837	1.32711	0.920339	1.28017	1.72693
Q9D379	Epoxide hydrolase 1 OS=Mus musculus OX=10090 GN=Ephx1 PE=1 SV=2	Ephx1	1.7331	0.000977283	Up	52.576	44.6	17	17	1.46419	1.16854	1.06585	1.37436	0.768992	0.627542	0.721545	0.808992
Q9D3D9	ATP synthase subunit delta, mitochondrial OS=Mus musculus OX=10090 GN=Atp5f1d PE=1 SV=1	Atp5f1d	1.5269	0.000792702	Up	17.6	37.5	5	5	1.38505	1.2252	1.13092	1.09288	0.756187	0.715697	0.859774	0.834293
Q9D6K5	Synaptojanin-2-binding protein OS=Mus musculus OX=10090 GN=Synj2bp PE=1 SV=1	Synj2bp	0.5302	0.0338593	Down	15.815	26.2	3	3		0.690321	0.483175	0.818132	1.76261	0.91932	1.01527	1.31117
Q9D832	DnaJ homolog subfamily B member 4 OS=Mus musculus OX=10090 GN=Dnajb4 PE=1 SV=1	Dnajb4	2.1715	0.00133414	Up	37.781	30.9	9	8	1.72111	1.44763	1.26052	1.04827	0.490907	0.714706	0.611731	0.705128
Q9D883	Splicing factor U2AF 35 kDa subunit OS=Mus musculus OX=10090 GN=U2af1 PE=1 SV=4	U2af1	0.6261	0.00132189	Down	27.815	14.6	3	3	0.72798	0.814584	0.865729	0.671881	1.06921	1.14526	1.31995	1.3854
Q9D8S4	Oligoribonuclease, mitochondrial OS=Mus musculus OX=10090 GN=Rexo2 PE=1 SV=2	Rexo2	0.5682	0.0219532	Down	26.738	16.5	3	3	0.789398	0.869109	0.424841	0.815226	1.3895	0.945962	1.37908	1.38689
Q9D8Y0	EF-hand domain-containing protein D2 OS=Mus musculus OX=10090 GN=Efhd2 PE=1 SV=1	Efhd2	0.6635	0.00234464	Down	26.791	12.1	3	3	0.809796	0.898135	0.678308	0.804715	1.16603	1.23887	1.36436	1.03979
Q9DAK9	14 kDa phosphohistidine phosphatase OS=Mus musculus OX=10090 GN=Phpt1 PE=1 SV=1	Phpt1	1.6082	0.0218393	Up	13.996	54	7	7	1.23595	1.72111	1.06682	0.908833	0.658809	0.752278	0.807808	0.848395
Q9DAT5	Mitochondrial tRNA-specific 2-thiouridylase 1 OS=Mus musculus OX=10090 GN=Trmu PE=1 SV=1	Trmu	0.6626	0.0319873	Down	47.24	47.7	14	14	0.533648	0.818357	0.749897	1.08634	1.08343	1.3309	1.31653	1.0809
Q9DAV9	Trimeric intracellular cation channel type B OS=Mus musculus OX=10090 GN=Tmem38b PE=1 SV=1	Tmem38b	1.5841	0.0167857	Up	32.64	21.6	4	4	1.57327	1.22941	1.19718	0.904298	0.966648	0.722318	0.706418	0.700458
Q9DB20	ATP synthase subunit O, mitochondrial OS=Mus musculus OX=10090 GN=Atp5po PE=1 SV=1	Atp5po	1.7982	0.00279662	Up	23.363	62	10	10	1.70915	1.30958	1.10139	1.02086	0.727025	0.690351	0.686845	0.754795
Q9DB60	Prostamide/prostaglandin F synthase OS=Mus musculus OX=10090 GN=Prxl2b PE=1 SV=1	Prxl2b	1.7364	0.00380016	Up	21.67	28.9	6	6	1.38818	1.52631	1.01264	1.14927	0.710038	0.902494	0.672984	0.638085
Q9DB70	FUN14 domain-containing protein 1 OS=Mus musculus OX=10090 GN=Fundc1 PE=1 SV=1	Fundc1	0.413	0.0135592	Down	17.158	18.7	2	2		0.30009	0.654717	0.700622	1.2317	1.05433	1.52628	1.53226
Q9DBB5	Eukaryotic translation initiation factor 4E type 3 OS=Mus musculus OX=10090 GN=Eif4e3 PE=1 SV=1	Eif4e3	0.6312	0.00594126	Down	22.836	32.4	5	4	0.619755	0.999731	0.718983	0.757123	1.20911	1.35035	1.28878	1.05617
Q9DBS1	Transmembrane protein 43 OS=Mus musculus OX=10090 GN=Tmem43 PE=1 SV=1	Tmem43	1.6453	0.0233258	Up	44.783	42.8	12	12	1.78831	1.22011	1.06274	0.904596	0.649416	0.755164	0.840224	0.77944
Q9DCA2	28S ribosomal protein S11, mitochondrial OS=Mus musculus OX=10090 GN=Mrps11 PE=1 SV=2	Mrps11	0.6328	0.00973111	Down	20.208	39.8	6	6	0.553051	0.719056	0.823353	1.00498	1.12795	1.27866	1.22663	1.26633
Q9DCR2	AP-3 complex subunit sigma-1 OS=Mus musculus OX=10090 GN=Ap3s1 PE=1 SV=2	Ap3s1	0.6561	0.00884611	Down	21.732	32.6	6	6	0.575554	0.823992	0.956712	0.813254	1.27144	1.11704	1.13898	1.30303
Q9DCX2	ATP synthase subunit d, mitochondrial OS=Mus musculus OX=10090 GN=Atp5pd PE=1 SV=3	Atp5pd	1.7929	0.00145007	Up	18.749	72.7	12	12	1.65165	1.28561	1.12559	1.07273	0.695442	0.662445	0.723285	0.783244
Q9EQC5	N-terminal kinase-like protein OS=Mus musculus OX=10090 GN=Scyl1 PE=1 SV=1	Scyl1	0.4214	0.00271494	Down	89.159	13.8	7	7		0.582815	0.461401		1.2378	1.02465	1.46355	1.22978
Q9ES00	Ubiquitin conjugation factor E4 B OS=Mus musculus OX=10090 GN=Ube4b PE=1 SV=3	Ube4b	0.5503	0.0444367	Down	133.32	4.9	4	4		0.841553	0.453167		1.22717	0.965854	1.37672	1.13554
Q9ESD7	Dysferlin OS=Mus musculus OX=10090 GN=Dysf PE=1 SV=3	Dysf	1.5273	0.00354575	Up	237.91	32.7	47	46	1.37441	1.16793	1.22628	1.06592	0.967186	0.788611	0.684783	0.724878
Q9ESL4	Mitogen-activated protein kinase kinase kinase 20 OS=Mus musculus OX=10090 GN=Map3k20 PE=1 SV=1	Map3k20	2.1367	0.0236664	Up	91.719	11.2	7	7	1.9377	1.50644	1.11735	0.888017	0.675636	0.614831	0.639404	0.620615
Q9ESX5	H/ACA ribonucleoprotein complex subunit DKC1 OS=Mus musculus OX=10090 GN=Dkc1 PE=1 SV=4	Dkc1	0.6094	0.00970918	Down	57.401	38.5	11	11	0.518481	0.750706	0.985982	0.77401	1.15207	1.1963	1.39232	1.23013
Q9ET01	Glycogen phosphorylase, liver form OS=Mus musculus OX=10090 GN=Pygl PE=1 SV=4	Pygl	0.6256	0.0156035	Down	97.462	50.7	40	33	0.548974	0.887287	0.805412	0.837153	1.56717	1.05855	1.21721	1.07825
Q9JHJ0	Tropomodulin-3 OS=Mus musculus OX=10090 GN=Tmod3 PE=1 SV=1	Tmod3	0.307	0.00560887	Down	39.502	29.5	8	8	0.362254	0.272159	0.678087	0.566508	1.73575	1.62351	1.56801	1.19372
Q9JI91	Alpha-actinin-2 OS=Mus musculus OX=10090 GN=Actn2 PE=1 SV=2	Actn2	15.1718	0.00124966	Up	103.83	64.5	54	33	3.17577	1.3803	1.34114	1.6081	0.067448	0.036093	0.048629	0.342518
Q9JID9	SH2B adapter protein 2 OS=Mus musculus OX=10090 GN=Sh2b2 PE=1 SV=2	Sh2b2	0.6077	0.00254675	Down	66.557	11.9	5	5	0.597034	0.690515	0.9262	0.810233	1.3857	1.16597	1.2204	1.20395
Q9JIF9	Myotilin OS=Mus musculus OX=10090 GN=Myot PE=1 SV=1	Myot	21.1401	5.88532e-06	Up	55.316	62.3	24	24	2.52685	2.02377	1.3473	1.74074	0.060498	0.106566	0.074284	0.119988
Q9JKB3	Y-box-binding protein 3 OS=Mus musculus OX=10090 GN=Ybx3 PE=1 SV=2	Ybx3	1.7887	0.0316814	Up	38.813	16.6	4	2	1.30788	1.93816	1.10634	0.778888	0.724108	0.714328	0.710977	0.719321
Q9JKK1	Syntaxin-6 OS=Mus musculus OX=10090 GN=Stx6 PE=1 SV=1	Stx6	0.6413	0.022037	Down	28.996	31.4	5	5	0.730336	0.609444	0.746004	1.04013	1.15862	1.16052	0.991373	1.56357
Q9JKS4	LIM domain-binding protein 3 OS=Mus musculus OX=10090 GN=Ldb3 PE=1 SV=1	Ldb3	22.8845	0.00272115	Up	76.431	49.7	24	23	2.46859	1.78656	1.37741	1.14531		0.015352	0.023015	0.183766
Q9JLI6	Selenocysteine lyase OS=Mus musculus OX=10090 GN=Scly PE=1 SV=1	Scly	0.6651	0.0440877	Down	47.173	11.1	3	3			0.741136	0.794887		0.964522	1.18946	1.31
Q9JLI8	Squamous cell carcinoma antigen recognized by T-cells 3 OS=Mus musculus OX=10090 GN=Sart3 PE=1 SV=1	Sart3	0.6098	0.0284798	Down	109.62	7.8	6	6		0.615916	0.786021		0.89466	1.27785	1.279	1.14654
Q9JLV1	BAG family molecular chaperone regulator 3 OS=Mus musculus OX=10090 GN=Bag3 PE=1 SV=2	Bag3	2.6485	0.000586573	Up	61.859	44.4	19	19	1.68197	1.72936	1.28143	1.11457	0.611898	0.623408	0.401819	0.555545
Q9JMC3	DnaJ homolog subfamily A member 4 OS=Mus musculus OX=10090 GN=Dnaja4 PE=1 SV=1	Dnaja4	2.5251	0.00119672	Up	44.901	33.5	11	11	1.92412	1.57202	1.20118	1.03325	0.497703	0.505809	0.578899	0.687011
Q9QX60	Deoxyguanosine kinase, mitochondrial OS=Mus musculus OX=10090 GN=Dguok PE=1 SV=3	Dguok	0.5888	0.00112339	Down	32.281	34.3	5	5	0.690947	0.662682	0.658355	0.952778	1.26687	1.35109	1.18132	1.23595
Q9QXE0	2-hydroxyacyl-CoA lyase 1 OS=Mus musculus OX=10090 GN=Hacl1 PE=1 SV=2	Hacl1	1.5029	0.0147183	Up	63.66	15	7	7	1.03703	1.07498	1.06368	1.62806	0.872837	0.786961	0.717078	0.819383
Q9QXS1	Plectin OS=Mus musculus OX=10090 GN=Plec PE=1 SV=3	Plec	3.5905	0.00136931	Up	534.18	47.8	183	180	2.53117	1.32502	1.45042	0.950636	0.374057	0.400752	0.429997	0.53794
Q9QYG0	Protein NDRG2 OS=Mus musculus OX=10090 GN=Ndrg2 PE=1 SV=1	Ndrg2	1.709	0.0207091	Up	40.789	73.6	15	15	1.50688	1.51622	1.05244	0.971311	0.756865	0.754616	0.707029	0.734637
Q9QZ47	Troponin T, fast skeletal muscle OS=Mus musculus OX=10090 GN=Tnnt3 PE=1 SV=3	Tnnt3	19.2709	0.00356904	Up	32.24	36.8	13	11	2.64263	2.06492	1.83079	1.067	0.006709	0.035503	0.050485	0.301958
Q9R059	Four and a half LIM domains protein 3 OS=Mus musculus OX=10090 GN=Fhl3 PE=1 SV=2	Fhl3	34.1894	0.00199573	Up	31.794	54.3	11	11	3.70554	1.30906	1.05955	0.775589		0.015236	0.029643	0.105381
Q9R0Y5	Adenylate kinase isoenzyme 1 OS=Mus musculus OX=10090 GN=Ak1 PE=1 SV=1	Ak1	6.0738	0.000269377	Up	21.539	72.7	14	14	1.87678	2.66268	1.39392	0.935689	0.287254	0.26374	0.255682	0.324261
Q9R1Z7	6-pyruvoyl tetrahydrobiopterin synthase OS=Mus musculus OX=10090 GN=Pts PE=1 SV=2	Pts	0.6281	0.0131322	Down	16.188	58.3	7	7	0.678751	0.623026	0.739881	1.04465	1.27525	1.08521	1.48244	1.0708
Q9WUA3	ATP-dependent 6-phosphofructokinase, platelet type OS=Mus musculus OX=10090 GN=Pfkp PE=1 SV=1	Pfkp	0.6516	0.0067655	Down	85.454	37.5	22	19	0.61756	0.880824	0.769543	0.888318	1.4529	1.07937	1.15628	1.15521
Q9WUB3	Glycogen phosphorylase, muscle form OS=Mus musculus OX=10090 GN=Pygm PE=1 SV=3	Pygm	13.5485	0.000281046	Up	97.285	63.4	53	40	1.67783	3.42722	1.40521	0.939853	0.152071	0.074888	0.128382	0.194544
Q9WV69	Dematin OS=Mus musculus OX=10090 GN=Dmtn PE=1 SV=1	Dmtn	0.6563	0.0354746	Down	45.468	8.4	3	3	0.787648	0.567027	0.897368	0.917866	1.59005	1.21135	0.958403	1.07029
Q9Z2C5	Myotubularin OS=Mus musculus OX=10090 GN=Mtm1 PE=1 SV=2	Mtm1	2.0688	0.0085401	Up	69.558	20.9	9	9	1.5103	1.81517	1.26899	0.798624	0.64136	0.702791	0.61382	0.648936
